# Supplementary material for: Transcriptional Responses to Sucrose Mimic the Plant-Associated Life Style of the Plant Growth Promoting Endophyte Enterobacter sp. 638
Source: PLoS One. 2015 Jan 21;10(1):e0115455. doi: 10.1371/journal.pone.0115455 (PMC4301647; doi:10.1371/journal.pone.0115455)
Supplement: S2 File — 638 grown in Schatz medium with lactate or sucrose as sole carbon source. Cells were grown on Schatz minimal salt medium with lactate (A) or sucrose (B) as sole carbon sources for 6 and 12 hours at 30°C. (XLS) [file pone.0115455.s002.xls]

## Sheet: Sheet1
Location	Label	Name	Type	Frame	Begin	End	Length	GI	ProductType	Product	L12-L6 (log2FC)	S12-S6 (log2FC)	S6-L6 (log2FC)	S12-L12 (log2FC)	S6-L12 (logFC)	Normalized read count (L6)	Normalized read count (L12)	Normalized read count (S6)	Normalized read count (S12)
c	Ent638_0001	dnaA	CDS	2	518	1969	1452	-	f	chromosomal replication initiator protein DnaA, DNA-binding transcriptional dual regulator	0.112324	-0.756378	-0.142187	-1.01089	-0.25451	251	271	228	134
c	Ent638_0002	dnaN	CDS	3	1974	3074	1101	-	e	DNA polymerase III, beta subunit	-0.104839	-0.704817	-0.402591	-1.00257	-0.297757	223	207	168	103
c	Ent638_0003	recF	CDS	1	3229	4302	1074	-	cp	gap repair protein	0.145846	-0.576771	-0.0741502	-0.79679	-0.220017	60	64	56	37
c	Ent638_0004	gyrB	CDS	2	4331	6745	2415	-	e	DNA gyrase, subunit B	-0.0650846	0.385003	-0.0358494	0.414241	0.0292389	444	423	432	566
c	Ent638_0005	yidA	CDS	2	6908	7720	813	-	pe	putative hydrolase	0.0350129	-0.604351	1.21257	0.573193	1.17755	40	40	95	60
c	Ent638_0006	dgoR	CDS	2	7946	8635	690	-	pr	putative DNA-binding transcriptional regulator	-0.270715	0.325596	-0.604313	-0.00798004	-0.333592	37	29	24	30
c	Ent638_0007	dgoK	CDS	1	8632	9510	879	-	e	2-oxo-3-deoxygalactonate kinase	0.916504	0.584637	-0.281465	-0.61335	-1.19796	21	36	16	26
c	Ent638_0008	dgoA	CDS	2	9494	10111	618	-	e	2-oxo-3-deoxygalactonate 6-phosphate aldolase	1.05748	2.16961	-2.03923	-0.927068	-3.09667	12	23	2	13
c	Ent638_0009	dgoD	CDS	1	10108	11256	1149	-	e	galactonate dehydratase	0.349272	2.12625	-0.900182	0.876826	-1.24944	28	33	15	65
c	Ent638_0010	dgoT	CDS	1	11476	12768	1293	-	t	D-galactonate transporter	0.400672	3.09454	-1.12001	1.57388	-1.52068	17	20	7	65
c	Ent638_0011	e0011	CDS	1	12820	14046	1227	-	o	conserved protein of unknown function	-0.128558	0.957902	0.356974	1.44345	0.485534	27	25	35	67
c	Ent638_0012	e0012	CDS	-2	14047	14379	333	-	o	conserved exported protein of unknown function	0.052207	-2.14026	-1.04151	-3.23396	-1.09369	81	84	38	9
c	Ent638_0013	ibpA	CDS	2	14693	15103	411	-	f	heat shock chaperone	1.20328	-3.55757	1.76399	-2.99686	0.560717	60	138	204	17
c	Ent638_0014	ibpB	CDS	2	15236	15664	429	-	f	heat shock chaperone	1.25767	-3.91176	2.30406	-2.86538	1.04638	21	47	105	7
c	Ent638_0015	yidE	CDS	1	15829	17490	1662	-	pt	putative transporter	-0.0737849	3.3787	-0.952421	2.50005	-0.87866	20	18	10	106
c	Ent638_0016	yidP	CDS	-2	17458	18204	747	-	pr	putative DNA-binding transcriptional regulator	0.0293927	0.355166	-0.52695	-0.201178	-0.556334	33	31	23	29
c	Ent638_0017	glvC	CDS	2	18425	20041	1617	-	e	PTS system alpha-glucoside-specific EIICB component	1.01777	3.52325	-0.602371	1.90309	-1.62014	14	27	8	104
c	Ent638_0018	glvG	CDS	1	20038	21360	1323	-	e	6-phospho-alpha-glucosidase	0.0864492	1.31164	-0.579126	0.64606	-0.665575	43	45	29	71
c	Ent638_0019	e0019	CDS	1	21454	21801	348	-	o	conserved membrane protein of unknown function	-0.884297	-2.00031	0.000291191	-1.11573	0.884593	8	1	7	2
c	Ent638_0020	e0020	CDS	2	21791	22147	357	-	o	conserved membrane protein of unknown function	-0.386838	-1.15229	0.234746	-0.530694	0.621586	11	8	13	6
c	Ent638_0021	dsdA	CDS	-2	22213	23517	1305	-	e	D-serine ammonia-lyase	0.000203805	0.721203	0.13986	0.860874	0.139678	42	43	46	78
c	Ent638_0022	e0022	CDS	1	23539	24699	1161	-	pe	Putative Glycosyl hydrolase, family 5	-0.241388	-0.208274	0.31259	0.345723	0.553998	80	67	99	85
c	Ent638_0023	emrD	CDS	-1	24602	25786	1185	-	t	multidrug efflux system protein	0.465843	0.889485	0.695459	1.11913	0.229654	21	27	33	61
c	Ent638_0024	e0024	CDS	-2	25981	26427	447	-	e	GCN5-related N-acetyltransferase	0.125709	0.584657	-1.45914	-1.00015	-1.58482	3	2	1	2
c	ENT630026	ENT630026	CDS	2	26474	26656	183	-	o	Hypothetical protein of unknown function	-0.811206	-35.1207	-1.43914	-35.7486	-0.627945	60	33	22	0
c	Ent638_0025	ilvB	CDS	2	27434	29122	1689	-	e	acetolactate synthase I, large subunit	0.850566	2.58428	0.65215	2.38587	-0.198414	201	361	316	1895
c	Ent638_0026	ilvN	CDS	2	29126	29413	288	-	e	acetolactate synthase I, small subunit	0.933779	0.507577	0.791066	0.364865	-0.142709	32	63	57	80
c	Ent638_0027	uhpA	CDS	2	29486	30079	594	-	r	DNA-binding response regulator in two-component regulatory system wtih UhpB	-0.602534	-0.537321	-0.147809	-0.0825294	0.454762	14	4	12	7
c	Ent638_0028	uhpB	CDS	1	30076	31575	1500	-	r	sensory histidine kinase in two-component regulatory sytem with UhpA	-0.0441296	2.96572	0.382174	3.39201	0.426314	11	10	12	112
c	Ent638_0029	uhpC	CDS	1	31585	32913	1329	-	r	membrane protein regulates uhpT expression	-0.414879	3.16961	-0.321633	3.26291	0.0932873	7	3	5	48
c	Ent638_0030	uhpT	CDS	2	33056	34447	1392	-	t	hexose phosphate transporter	-0.473642	2.94117	-0.599174	2.81561	-0.125554	17	11	11	81
c	Ent638_0031	e0031	CDS	3	34638	35090	453	-	o	conserved protein of unknown function	-0.838085	-0.761091	0.0483745	0.125397	0.886467	20	9	20	11
c	Ent638_0032	yicM	CDS	3	35262	36452	1191	-	t	transporter	-0.340906	1.23379	1.21177	2.78652	1.55269	13	4	29	69
c	Ent638_0033	e0033	CDS	-2	36571	37476	906	-	o	conserved membrane protein of unknown function	-0.202905	0.631992	-0.722182	0.112729	-0.519275	33	28	19	30
c	Ent638_0034	lamB	CDS	-2	37732	39117	1386	1	pt	Maltoporin precursor	0.585231	4.26482	-3.24073	0.438826	-3.826	35	50	3	70
c	Ent638_0035	lacF	CDS	-2	39271	39576	306	1	t	Phosphotransferase system, lactose/cellobiose-specific IIA subunit	-0.192458	31.2459	-32.076	-0.637603	-31.8836	2	1	0	1
c	Ent638_0036	bglA	CDS	-2	39580	40968	1389	1	e	Beta-glucosidase	0.0139685	2.92255	-1.54403	1.36453	-1.55802	34	34	12	91
c	Ent638_0037	lacE	CDS	-3	40986	42311	1326	1	e	PTS system, lactose/cellobiose family IIC subunit	0.138936	2.24001	-1.44597	0.655101	-1.5849	36	40	13	62
c	Ent638_0038	lacE.1	CDS	-3	42324	42638	315	1	e	Phosphotransferase system, lactose/cellobiose-specific IIB subunit	0.708056	-1.41536	-1.32163	-3.44506	-2.02968	9	7	2	1
c	Ent638_0039	lacI	CDS	2	42932	43882	951	1	r	Transcriptional regulator, LacI family	-0.126733	-0.535963	-0.0226742	-0.431895	0.104064	64	58	63	43
c	Ent638_0040	e0040	CDS	-1	43910	44206	297	1	o	conserved exported protein of unknown function	0.625625	-2.63769	-0.162009	-3.42537	-0.787679	31	47	27	4
c	Ent638_0041	e0041	CDS	3	44460	44879	420	1	e	GCN5-related N-acetyltransferase	0.497197	-2.68211	0.312873	-2.86643	-0.184322	41	58	50	8
c	Ent638_0042	e0042	CDS	-1	44876	45535	660	1	r	Transcriptional regulator, TetR family	-0.149773	-0.659959	0.428629	-0.0815634	0.578401	27	24	36	23
c	Ent638_0043	e0043	CDS	2	45614	47128	1515	1	t	Drug resistance transporter, EmrB/QacA subfamily	0.0933225	2.20616	0.208877	2.32172	0.11556	15	16	17	78
c	Ent638_0044	e0044	CDS	1	47218	47979	762	1	pe	Putative carboxyphosphonoenolpyruvate phosphonomutase protein precursor	-0.822888	1.466	-0.275332	2.01356	0.547582	7	1	5	17
c	Ent638_0045	ada	CDS	2	47966	49012	1047	1	e	Adaptive response regulatory protein contain DNA-O6-methylguanine--protein-cysteine S-methyltransferase Ada	-0.19256	0.548141	0.514865	1.25564	0.707471	19	6	27	39
c	Ent638_0046	nlpA	CDS	2	49115	49915	801	1	lp	cytoplasmic membrane lipoprotein-28	0.29668	-1.42065	0.675215	-1.04212	0.378539	57	69	90	33
c	Ent638_0047	e0047	CDS	-1	49958	50986	1029	1	pe	Putative hydrolase, alpha/beta fold family	-0.56915	1.04411	0.0616831	1.67494	0.630826	15	10	16	32
c	Ent638_0048	e0048	CDS	-2	50983	52185	1203	1	t	Major facilitator superfamily MFS_1	1.00027	4.61441	-0.584674	3.02943	-1.58496	3	3	2	49
c	Ent638_0049	e0049	CDS	2	52394	53281	888	1	pr	Putative transcriptional regulator	-0.722258	0.0372034	0.788777	1.54825	1.51103	10	2	18	18
c	Ent638_0050	e0050	CDS	1	53377	54156	780	1	pe	Putative Zn-dependent hydrolases	-0.550074	0.169619	0.549628	1.26938	1.09974	13	4	20	23
c	Ent638_0051	e0051	CDS	2	54182	55153	972	1	r	Transcriptional regulator, AraC family with amidase-like domain	-0.186909	0.623685	-0.0193511	0.791256	0.167555	24	21	24	37
c	Ent638_0052	e0052	CDS	1	55318	57024	1707	1	c	Polypeptide-transport-associated domain protein, ShlB-type precursor	-1.72768	3.85314	-2.85316	2.72766	-1.12546	53	16	5	105
c	Ent638_0053	e0053	CDS	1	57040	68943	11904	1	e	Filamentous haemagglutinin family outer membrane protein precursor	-1.22899	4.77272	-2.69524	3.30648	-1.46624	493	196	75	2069
c	ENT630056	ENT630056	CDS	3	68940	69383	444	1	o	membrane protein of unknown function	-0.976328	-0.567305	-1.60854	-1.19955	-0.632255	20	10	5	4
c	Ent638_0054	e0054	CDS	3	69762	71744	1983	1	pe	Putative filamentous haemagglutinin family outer membrane protein precursor	-0.994069	1.76799	-1.22978	1.53229	-0.23569	83	41	35	121
c	ENT630058	ENT630058	CDS	1	72019	72207	189	1	pe	fragment of hemagglutinin/hemolysin-related protein	-0.0821996	-30.0763	-3.16964	-33.1638	-3.08748	6	5	0	0
c	ENT630059	ENT630059	CDS	1	72244	72459	216	1	o	Putative hemagglutinin/hemolysin domain	-0.262858	-32.8837	0.222679	-32.3981	0.485554	4	2	4	0
c	Ent638_0055	e0055	CDS	2	72536	72802	267	1	o	Hypothetical protein of unknown function	-0.321734	0.584657	-2.32163	-1.41521	-1.99987	2	2	0	1
c	Ent638_0056	e0056	CDS	2	73094	73531	438	1	o	conserved protein of unknown function	1.00019	-0.874763	1.45972	-0.415204	0.459546	1	2	1	2
c	Ent638_0057	e0057	CDS	2	73961	75349	1389	1	pe	Putative hemagglutinin-related protein	0.254796	1.2234	0.47118	1.43978	0.216385	19	23	26	61
c	ENT630063	ENT630063	CDS	3	75360	75611	252	1	o	conserved protein of unknown function	-1.16972	-0.585231	0.000276538	0.584769	1.16998	2	1	1	2
c	Ent638_0058	e0058	CDS	2	75848	76933	1086	1	pe	putative hemagglutinin-related protein	0.192863	2.6144	-0.222106	2.19942	-0.414972	5	5	1	24
c	Ent638_0059	e0059	CDS	1	76930	77316	387	1	o	conserved protein of unknown function	-0.262831	-0.710764	0.170196	-0.277752	0.433	8	6	8	6
c	Ent638_0060	tnpA	CDS	1	77566	78108	543	1	e	Transposase OrfB from the IS3/IS51 family	29.0762	33.661	0	4.58475	-29.0762	0	0	0	8
c	Ent638_0061	e0061	CDS	3	78621	79052	432	1	o	conserved protein of unknown function	1.00024	-0.585258	0.848283	-0.737238	-0.15197	2	1	1	2
c	Ent638_0062	e0062	CDS	-2	79393	80352	960	1	o	Putative pathogenicity island protein	-0.302441	0.838398	0.491291	1.63221	0.793793	12	4	15	30
c	Ent638_0063	yedX	CDS	-2	80515	80925	411	1	t	Transthyretin-like protein precursor	0.904034	-1.5308	0.331492	-2.10336	-0.572554	10	19	12	4
c	Ent638_0064	mlrA	CDS	-1	81023	81751	729	1	r	HTH-type transcriptional regulator mlrA (MerR-like regulator A)	0.204341	-0.811293	0.26333	-0.7523	0.0589998	41	48	50	28
c	Ent638_0065	blc	CDS	1	81931	82455	525	1	lp	Bacterial lipocalin, Outer membrane lipoprotein blc precursor	-0.0160583	-1.27475	-0.486745	-1.74543	-0.470675	59	58	42	17
c	Ent638_0066	e0066	CDS	1	82549	83547	999	1	o	conserved protein of unknown function	-0.254095	0.891378	-0.381163	0.764296	-0.127096	33	27	25	45
c	Ent638_0067	symE	CDS	-2	83947	84237	291	-	e	Endoribonuclease symE	0.872242	-5.28575	1.14277	-5.01522	0.270551	17	31	37	1
c	Ent638_0069	e0069	CDS	2	84578	85837	1260	-	o	conserved protein of unknown function	-1.66276	0.863014	-0.278048	2.24769	1.38466	19	5	14	28
c	Ent638_R0001	eR0001	tRNA	-1	85915	86005	91	-	NA	tRNA-Sec	31.0762	-30.0763	30.0763	-31.0762	-0.999899	0	0	0	0
c	Ent638_0070	yicJ	CDS	1	86293	87687	1395	-	pt	putative transporter	1.92621	5.41755	0.263324	3.75467	-1.66288	1	6	1	86
c	Ent638_0071	yicI	CDS	3	87699	90017	2319	-	pe	putative alpha-glucosidase	0.550902	2.8934	0.30999	2.65251	-0.240888	23	33	29	215
c	Ent638_0072	e0072	CDS	-2	90211	91932	1722	-	o	conserved exported protein of unknown function	0.297992	0.84287	0.000306058	0.545188	-0.297677	100	122	100	179
c	Ent638_0073	yicE	CDS	-2	92053	93447	1395	-	pt	putative transporter	-0.28381	-0.590699	0.0579059	-0.248982	0.341716	106	86	109	72
c	Ent638_0074	e0074	CDS	-2	93676	94218	543	2	m	Fimbrial protein precursor	0.14003	-1.27779	-0.560447	-1.9783	-0.700518	39	41	25	11
c	Ent638_0075	e0075	CDS	-1	94256	94840	585	2	m	Fimbrial protein precursor	0.458353	-1.63769	-0.014384	-2.11046	-0.472768	32	45	31	10
c	Ent638_0076	e0076	CDS	-3	94908	95438	531	2	m	Fimbrial protein precursor	-0.395733	-0.337318	-0.47365	-0.415227	-0.0779202	17	12	12	9
c	Ent638_0077	e0077	CDS	-1	95477	96001	525	2	m	Fimbrial protein precursor	0.375666	-0.41531	-0.0392542	-0.830212	-0.414925	12	15	12	6
c	Ent638_0078	e0078	CDS	-3	96042	96563	522	2	m	Fimbrial protein precursor	0.433097	0.285122	-0.321645	-0.469566	-0.754722	6	4	2	7
c	Ent638_0079	e0079	CDS	-1	96599	97120	522	2	m	Fimbrial protein precursor	-0.131046	0.392043	-0.523287	-0.000200835	-0.39226	7	7	5	7
c	Ent638_0080	e0080	CDS	-1	97157	97681	525	2	m	Fimbrial protein precursor	-0.151881	0.378228	-0.999723	-0.46957	-0.847828	9	4	5	6
c	Ent638_0081	e0081	CDS	-2	97717	98235	519	2	m	Fimbrial protein precursor	0.000226668	1.35022	-0.262758	1.0872	-0.263015	4	1	3	8
c	Ent638_0082	e0082	CDS	-3	98262	98810	549	2	m	Fimbrial protein precursor	0.640144	-0.602971	-0.068421	-1.31158	-0.708582	14	20	13	9
c	Ent638_0083	e0083	CDS	-2	98893	99858	966	2	m	Fimbrial protein precursor	0.585247	3.88236	-0.414752	2.88231	-1.00003	2	1	2	28
c	Ent638_0084	fimD	CDS	-1	99863	102319	2457	2	m	Fimbrial biogenesis outer membrane usher protein precursor	0.18309	5.14869	-0.50873	4.45686	-0.691829	12	12	9	299
c	Ent638_0085	fimC	CDS	-3	102336	103040	705	2	m	Pili assembly chaperone precursor	0.341308	1.97166	-1.20615	0.424171	-1.54745	10	11	3	17
c	Ent638_0086	e0086	CDS	-2	103084	103614	531	2	m	Fimbrial protein precursor	-2.39212	1.45911	-0.807058	3.0442	1.5851	7	1	1	11
c	Ent638_0087	recG	CDS	-3	103833	105914	2082	-	e	ATP-dependent DNA helicase	-0.143415	2.09966	-0.261382	1.98169	-0.117973	70	62	59	249
c	Ent638_0088	trmH	CDS	-3	105918	106607	690	-	e	tRNA (Guanosine-2'-O-)-methyltransferase	0.215577	-2.18729	0.439455	-1.9634	0.223892	89	98	120	26
c	Ent638_0089	spoT	CDS	-2	106612	108723	2112	-	e	bifunctional (p)ppGpp synthetase II and guanosine-3',5'-bis pyrophosphate 3'-pyrophosphohydrolase	0.262918	-0.778035	0.411156	-0.629795	0.14824	657	783	865	510
c	Ent638_0090	rpoZ	CDS	-1	108743	109018	276	-	e	RNA polymerase, omega subunit	0.275555	-3.01526	0.363157	-2.92767	0.0875975	175	211	226	28
c	Ent638_0091	gmk	CDS	-1	109073	109696	624	-	e	guanylate kinase	-0.16358	-0.787423	0.400257	-0.223594	0.563827	136	122	179	104
c	Ent638_0092	yicF	CDS	1	109948	111618	1671	-	e	DNA ligase, NAD(+)-dependent	0.117711	2.49797	-0.874184	1.50607	-0.991896	55	59	30	167
c	Ent638_0093	e0093	CDS	-3	111615	113267	1653	-	pe	Putative membrane-associated, metal-dependent hydrolase	0.46261	1.388	0.180847	1.10622	-0.281785	30	41	34	87
c	Ent638_0094	e0094	CDS	-2	113383	114000	618	-	o	conserved membrane protein of unknown function	0.860235	-1.11193	0.799986	-1.17225	-0.060292	17	26	31	14
c	Ent638_0095	e0095	CDS	-2	114319	115182	864	-	o	conserved protein of unknown function	-0.52531	-0.650075	-0.0618025	-0.186566	0.4635	94	64	90	57
c	ENT630104	ENT630104	CDS	-1	115148	115291	144	-	o	protein of unknown function	29.0762	-30.0763	30.0763	-29.0762	1.00007	0	0	0	0
c	Ent638_0096	rph	CDS	2	115307	116023	717	-	e	Ribonuclease PH (RNase PH) (tRNA nucleotidyltransferase)	0.103077	-2.27778	0.447723	-1.93315	0.344626	59	62	79	16
c	Ent638_0097	pyrE	CDS	2	116084	116725	642	-	e	orotate phosphoribosyltransferase	-0.740926	-2.05275	0.522235	-0.789564	1.26317	39	20	56	13
c	Ent638_0098	ttk	CDS	-2	116770	117366	597	-	r	division inhibitor	0.472223	-2.92059	0.505532	-2.88727	0.0333183	82	112	117	15
c	Ent638_0099	dut	CDS	-2	117484	117942	459	-	e	deoxyuridinetriphosphatase	-0.390478	-2.94336	-0.279034	-2.83192	0.111441	131	99	108	14
c	Ent638_0100	dfp	CDS	-1	117920	119134	1215	-	e	fused 4'-phosphopantothenoylcysteine decarboxylase ; phosphopantothenoylcysteine synthetase, FMN-binding	0.111135	-0.743844	-0.226729	-1.0817	-0.337857	259	277	220	132
c	Ent638_0101	yicR	CDS	2	119306	119971	666	-	cp	putative protein associated with replication fork, DNA repair protein	-0.918771	-0.666215	-0.0238169	0.228751	0.894928	39	17	36	25
c	Ent638_0102	rpmB	CDS	2	120188	120424	237	-	s	50S ribosomal subunit protein L28	-0.816914	-2.93196	-0.139985	-2.25504	0.676925	500	244	441	54
c	Ent638_0103	rpmG	CDS	3	120447	120614	168	-	s	50S ribosomal subunit protein L33	-0.251464	-5.0734	0.277571	-4.54438	0.528999	83	49	90	3
c	Ent638_0104	mutM	CDS	2	120689	121498	810	-	e	formamidopyrimidine/5-formyluracil/ 5-hydroxymethyluracil DNA glycosylase	1.0002	-0.398494	0.654808	-0.743868	-0.345366	18	35	28	21
c	Ent638_0105	coaD	CDS	-3	121500	121979	480	-	e	pantetheine-phosphate adenylyltransferase	-0.192423	-1.77289	0.357839	-1.22263	0.550261	21	18	28	8
c	Ent638_0106	waaE	CDS	-1	121976	122752	777	-	e	Lipopolysaccharide core biosynthesis glycosyltransferase waaE	-0.101095	-1.0454	-0.275021	-1.21931	-0.173918	78	73	65	32
c	Ent638_0107	kdtA	CDS	-2	122752	124026	1275	-	e	3-deoxy-D-manno-octulosonic-acid transferase (KDO transferase)	-0.198371	0.178897	-0.297225	0.0800436	-0.0988515	126	110	103	117
c	Ent638_0108	e0108	CDS	-3	124182	125816	1635	3	e	Putative membrane-associated, metal-dependent hydrolase	-0.0489609	1.18535	-0.165868	1.06845	-0.116899	80	76	70	161
c	Ent638_0109	e0109	CDS	-3	125835	126806	972	3	pe	Putative Glycosyltransferase	-0.49626	-0.263321	0.25874	0.49169	0.755004	53	37	63	52
c	Ent638_0110	e0110	CDS	-1	126815	127798	984	3	pe	Putative Glycosyl transferase, family 2	-0.361195	0.222138	0.258731	0.842102	0.619939	53	35	63	70
c	Ent638_0111	e0111	CDS	-3	127944	129314	1371	3	o	conserved membrane protein of unknown function	-0.579671	0.952163	-0.116055	1.41577	0.463598	47	30	43	84
c	Ent638_0112	e0112	CDS	2	129566	130669	1104	3	e	Glycosyl transferase, group 1	-0.654631	1.04297	-0.363673	1.33393	0.290957	49	31	38	79
c	Ent638_0113	waaG	CDS	-2	130648	131757	1110	3	e	Glycosyl transferase, group 1	-0.77378	0.453409	-0.0866416	1.14055	0.687144	57	33	54	72
c	Ent638_0114	waaQ	CDS	-3	131754	132857	1104	3	e	Lipopolysaccharide heptosyltransferase III	-0.0244256	-0.114331	0.0834321	-0.006474	0.107858	79	77	83	77
c	Ent638_0115	waaC	CDS	-2	132850	133836	987	-	e	ADP-heptose:LPS heptosyl transferase I	-0.123304	-0.4978	0.147852	-0.226638	0.271162	64	60	72	49
c	Ent638_0116	waaF	CDS	-2	133840	134886	1047	-	e	ADP-heptose:LPS heptosyltransferase II	-0.388303	0.231289	0.0376389	0.657237	0.425946	101	77	104	122
c	Ent638_0117	waaD	CDS	-2	134971	135900	930	-	e	ADP-L-glycero-D-mannoheptose-6-epimerase, NAD(P)-binding	-0.309468	-0.762061	0.21939	-0.233194	0.528862	126	98	147	86
c	Ent638_0118	kbl	CDS	3	136242	137438	1197	-	e	glycine C-acetyltransferase	-0.335882	0.42272	-1.10435	-0.34575	-0.768473	161	125	75	100
c	Ent638_0119	tdh	CDS	3	137448	138473	1026	-	e	threonine 3-dehydrogenase, NAD(P)-binding	0.271754	0.1269	-0.757791	-0.902641	-1.02954	122	148	72	78
c	Ent638_0120	e0120	CDS	1	138613	139419	807	-	e	Glycosyl transferase, family 2 involved in cell wall biogenesis	-0.384641	0.346509	-2.15562	-1.42447	-1.77098	67	52	15	20
c	Ent638_0121	yibQ	CDS	-3	139437	140381	945	-	pe	putative polysaccharide deacetylase	0.128391	0.33131	0.0901708	0.293078	-0.0382327	46	50	50	60
c	Ent638_0122	envC	CDS	-3	140385	141668	1284	-	cp	protease with a role in cell division	-0.0360301	-0.13937	0.39213	0.288793	0.428164	94	92	123	112
c	Ent638_0123	gpmI	CDS	-3	141678	143222	1545	-	e	phosphoglycero mutase III, cofactor-independent	-0.271148	-0.732881	2.04343	1.58172	2.31459	93	75	384	230
c	Ent638_0124	yibN	CDS	1	143470	143901	432	-	pe	putative rhodanese-related sulfurtransferase	-0.466493	-3.33247	-0.163963	-3.02995	0.302524	158	114	140	13
c	Ent638_0125	grxC	CDS	2	143915	144163	249	-	c	glutaredoxin 3	-0.508999	-3.64795	-0.303135	-3.44212	0.205836	77	52	62	5
c	Ent638_0126	secB	CDS	2	144197	144664	468	-	f	protein export chaperone	-0.522356	-1.88725	-0.482626	-1.84754	0.0397126	188	125	133	33
c	Ent638_0127	gpsA	CDS	1	144664	145683	1020	-	e	glycerol-3-phosphate dehydrogenase (NAD+)	-0.288752	-0.516185	-0.235429	-0.462863	0.0533241	313	256	267	180
c	Ent638_0128	cysE	CDS	1	145759	146580	822	-	e	serine acetyltransferase	0.0781981	-0.68057	-0.284264	-1.04303	-0.362455	162	169	132	80
c	Ent638_0129	yibK	CDS	-3	146577	147050	474	-	pe	putative rRNA methylase	-0.411772	-1.87477	-2.85315	-4.31615	-2.44137	105	80	14	4
c	Ent638_0130	lldD	CDS	-1	147176	148363	1188	-	e	L-lactate dehydrogenase, FMN-linked	0.180496	0.575589	-5.23092	-4.83582	-5.4114	1999	2267	53	79
c	Ent638_0131	lldR	CDS	-2	148360	149133	774	-	r	DNA-binding transcriptional repressor	0.523251	0.14264	-5.77669	-6.1573	-6.29994	1313	1850	24	26
c	Ent638_0132	lldP	CDS	-3	149130	150785	1656	-	t	L-lactate permease	-0.266026	2.16496	-5.94984	-3.51885	-5.68381	2121	1728	32	154
c	ENT630142	ENT630142	CDS	-3	151002	151148	147	-	o	protein of unknown function	2.17017	-32.0763	2.00029	-32.2462	-0.169881	1	2	1	0
c	Ent638_0133	e0133	CDS	-2	151138	151500	363	-	o	conserved protein of unknown function	0.158856	-3.00028	-0.0336696	-3.19279	-0.192524	28	31	28	3
c	Ent638_0134	mtlR	CDS	-2	151558	152148	591	-	r	DNA-binding repressor	0.232026	-1.51049	-0.213307	-1.95583	-0.445331	36	43	31	11
c	Ent638_0135	mtlD	CDS	-3	152148	153311	1164	-	e	mannitol-1-phosphate dehydrogenase, NAD(P)-binding	-0.0447089	-0.452299	-0.432037	-0.83962	-0.387321	195	189	144	105
c	Ent638_0136	mtlA	CDS	-3	153396	155306	1911	-	t	fused mannitol-specific PTS enzymes: IIA components ; IIB components ; IIC components	-0.0736442	1.46812	-1.8724	-0.330636	-1.79876	267	252	73	202
c	Ent638_0137	e0137	CDS	2	155963	156319	357	-	o	conserved protein of unknown function	0.737115	-2.87476	0.137784	-3.47408	-0.599326	20	32	22	3
c	Ent638_0138	e0138	CDS	1	156322	157458	1137	-	o	conserved protein of unknown function	0.0109082	0.769083	-0.60637	0.151813	-0.617271	44	45	29	49
c	Ent638_0139	yibF	CDS	1	157522	158130	609	-	pe	putative glutathione S-transferase	-0.119989	-0.881653	-0.251248	-1.01294	-0.131273	41	33	35	19
c	Ent638_0140	selA	CDS	2	158228	159619	1392	-	e	selenocysteine synthase	-0.176712	0.903418	0.48573	1.56589	0.662465	43	38	61	109
c	Ent638_0141	selB	CDS	1	159616	161481	1866	-	f	selenocysteinyl-tRNA-specific translation factor	-0.399237	1.93762	0.1941	2.53097	0.593339	50	38	58	221
c	Ent638_0142	yiaY	CDS	1	161635	162786	1152	-	e	Fe-containing alcohol dehydrogenase	0.402941	1.68776	-0.127467	1.15737	-0.530398	20	25	18	58
c	Ent638_0143	aldB	CDS	3	162879	164417	1539	-	e	aldehyde dehydrogenase B	0.0201886	1.46534	-2.194	-0.748849	-2.21418	289	284	62	174
c	Ent638_0144	yiaU	CDS	-1	164414	165376	963	-	r	Uncharacterized HTH-type transcriptional regulator yiaU	0.000225004	0.268648	0.230572	0.498973	0.230327	17	15	20	24
c	Ent638_0145	yiaT	CDS	3	165495	166235	741	-	o	Putative outer membrane protein yiaT precursor	0.565803	1.25452	-0.18414	0.504586	-0.749944	8	12	7	18
c	Ent638_0146	ysaA	CDS	1	166537	166998	462	-	pc	Putative hydrogenase, 4Fe-4S ferredoxin-type component	-30.661	0.502181	2.58526	33.7485	33.2463	1	0	5	8
c	Ent638_0147	e0147	CDS	-2	166990	168708	1719	4	t	Putative polypeptide-transport-associated domain protein, ShlB-type precursor	0.0403564	2.37521	0.0599983	2.39483	0.0196332	24	22	24	127
c	Ent638_0148	e0148	CDS	-3	168792	169982	1191	4	o	Putative hemagglutinin-related transmembrane protein	-0.485222	-0.607112	-0.434736	-0.55663	0.0504864	105	75	78	49
c	Ent638_0149	avtA	CDS	-3	170331	171581	1251	-	e	valine-pyruvate aminotransferase	-0.0121708	-0.538697	0.0606553	-0.465869	0.0728238	78	77	81	54
c	Ent638_0150	malS	CDS	-1	171755	173785	2031	-	e	alpha-amylase	0.391682	3.44183	-2.1079	0.942251	-2.49958	87	114	20	221
c	Ent638_0151	e0151	CDS	1	174100	174936	837	-	o	conserved exported protein of unknown function	0.303283	-1.7296	-1.39087	-3.42375	-1.69415	970	1168	364	109
c	Ent638_0152	xylR	CDS	-3	174987	176165	1179	-	r	DNA-binding transcriptional activator, xylose-binding	-0.0491699	0.374436	0.573085	0.996714	0.622273	39	38	59	76
c	Ent638_0153	xylH	CDS	-3	176193	177374	1182	-	t	D-xylose transporter subunit ; membrane component of ABC superfamily	0.547732	3.54817	-0.793267	2.20715	-1.34102	8	12	5	57
c	Ent638_0154	xylG	CDS	-2	177352	178893	1542	-	t	fused D-xylose transporter subunits of ABC superfamily: ATP-binding components	0.628373	5.18462	-2.04412	2.51206	-2.67255	11	14	1	92
c	Ent638_0155	xylF	CDS	-2	178966	179958	993	-	t	D-xylose transporter subunit ; periplasmic-binding component of ABC superfamily	0.761024	5.31259	-4.16964	0.38193	-4.93066	12	20	0	26
c	Ent638_0156	xylA	CDS	3	180336	181658	1323	-	e	D-xylose isomerase	0.127553	1.88423	-0.321642	1.43505	-0.449183	21	23	17	62
c	Ent638_0157	xylB	CDS	1	181711	183165	1455	-	e	xylulokinase	-0.249831	2.20851	-1.52839	0.929981	-1.27854	58	48	20	94
c	Ent638_0158	e0158	CDS	3	183270	183809	540	-	e	Isochorismatase hydrolase	-0.466873	0.78824	-0.509926	0.745149	-0.0430987	15	11	8	18
c	Ent638_0159	e0159	CDS	2	183833	184729	897	-	r	Transcriptional regulator, AraC family with amidase-like domain	-0.0580438	0.427437	0.618226	1.10371	0.676285	34	32	51	68
c	Ent638_0160	e0160	CDS	-3	184722	185717	996	-	o	conserved membrane protein of unknown function	-0.0214069	1.016	-0.0213992	1.01599	1.54898e-06	22	20	22	42
c	Ent638_0161	e0161	CDS	1	185941	186207	267	-	o	conserved protein of unknown function	0.485624	-3.68838	0.536355	-3.63763	0.05076	13	18	19	1
c	Ent638_0162	glyQ	CDS	3	186366	187277	912	-	e	glycine tRNA synthetase, alpha subunit	-0.465374	-1.30039	-0.134797	-0.969819	0.330572	216	154	196	80
c	Ent638_0163	glyS	CDS	3	187287	189356	2070	-	e	glycine tRNA synthetase, beta subunit	-0.187943	0.102582	-0.190241	0.100288	-0.00229427	458	402	401	430
c	Ent638_0164	yiaG	CDS	-1	189530	189808	279	-	pr	putative transcriptional regulator	0.0240595	-1.03981	-0.697156	-1.76104	-0.721225	20	20	12	6
c	ENT630175	ENT630175	CDS	-3	189873	190043	171	-	o	protein of unknown function	30.0762	0	0	-30.0762	-30.0762	0	0	0	0
c	Ent638_0165	e0165	CDS	2	190139	190849	711	-	o	conserved protein of unknown function	-0.498683	-1.59892	-0.438391	-1.53864	0.0602863	143	100	105	35
c	Ent638_0166	cspA	CDS	1	191095	191307	213	-	f	major cold shock protein	-0.187829	-3.91478	0.815226	-2.91175	1.00304	87	79	158	10
c	Ent638_0167	tiaE	CDS	-3	191364	192338	975	-	e	2-oxo-carboxylic acid reductase (glyoxalate reductase) (2-ketoaldonate reductase)	0.539404	-0.236174	0.253827	-0.521736	-0.285564	68	98	81	68
c	Ent638_0168	e0168	CDS	-1	192365	193645	1281	-	t	Major facilitator superfamily MFS_1	0.322218	2.64051	-0.211216	2.10704	-0.533451	14	17	12	79
c	Ent638_0169	kdgK	CDS	-1	193730	194668	939	-	e	2-dehydro-3-deoxygluconokinase (2-keto-3- deoxygluconokinase) (3-deoxy-2-oxo-D-gluconate kinase) (KDG kinase)	1.67829	4.87007	-1.32164	1.87013	-2.99993	2	5	0	20
c	Ent638_0170	e0170	CDS	-3	194661	195422	762	-	e	Xylose isomerase domain protein TIM barrel	-0.0847112	3.0441	-2.12899	0.999841	-2.04427	12	8	1	22
c	Ent638_0171	e0171	CDS	-3	195525	196541	1017	-	r	Transcriptional regulator, LacI family	-0.13728	-0.299096	0.231991	0.0701601	0.369248	44	40	51	42
c	Ent638_0172	yiaD	CDS	-2	196675	197337	663	-	pm	putative outer membrane lipoprotien	-0.0913988	-1.36176	0.509306	-0.761052	0.600707	43	41	61	23
c	Ent638_0173	bisC	CDS	3	197505	199832	2328	-	e	biotin sulfoxide reductase	0.244603	0.814631	0.625248	1.19527	0.380647	145	169	225	395
c	Ent638_0174	yiaC	CDS	-2	199795	200241	447	-	pe	Putative acyltransferase with acyl-CoA N-acyltransferase domain	0.458473	-1.88248	-0.18658	-2.52754	-0.645047	35	48	31	8
c	Ent638_0175	tag	CDS	-1	200219	200800	582	-	e	3-methyl-adenine DNA glycosylase I, constitutive	0.666615	-1.59589	-1.18839	-3.45091	-1.85503	52	81	22	8
c	Ent638_0176	e0176	CDS	2	200960	201664	705	-	pe	Putative lipase precursor	0.415312	-1.05097	0.334739	-1.13154	-0.0805548	46	61	57	28
c	Ent638_0177	yhjX	CDS	3	201903	203105	1203	-	pt	putative transporter	1.00016	3.21339	2.43638	4.64963	1.43622	6	10	30	283
c	Ent638_0178	eptB	CDS	1	203365	205056	1692	-	pe	putative metal dependent hydrolase	-0.156391	1.87873	0.185727	2.22087	0.342139	58	51	65	244
c	Ent638_R0002	eR0002	tRNA	1	205148	205224	77	-	NA	tRNA-Pro	0	0	0	0	0	0	0	0	0
c	Ent638_0179	e0179	CDS	2	205544	207895	2352	5	h	Rhs element Vgr protein	0.3696	3.15101	0.115765	2.89712	-0.253867	24	27	25	231
c	Ent638_0180	e0180	CDS	1	207895	209598	1704	5	c	Putative peptidoglycan-binding LysM	0.39753	2.24622	0.424103	2.27281	0.0265931	14	18	18	86
c	ENT630192	ENT630192	CDS	3	209514	210143	630	5	o	exported protein of unknown function	0.404214	-1.82566	0.636147	-1.59377	0.231927	21	26	32	9
c	Ent638_0181	e0181	CDS	1	210238	210630	393	5	o	Putative peptidoglycan-binding LysM (fragment)	-0.414833	-0.415309	0.585238	0.584759	1.00005	0	1	0	1
c	ENT630194	ENT630194	CDS	3	210546	211169	624	5	o	exported protein of unknown function	0.602955	-0.649799	0.56732	-0.685495	-0.0356732	8	12	12	8
c	Ent638_0182	e0182	CDS	1	211138	211656	519	5	o	Putative peptidoglycan-binding LysM (fragment)	1.84831	-0.900768	1.48571	-1.26343	-0.362624	1	1	4	2
c	ENT630196	ENT630196	CDS	3	211569	212189	621	5	o	protein of unknown function	0.337224	-0.479438	0.275907	-0.540755	-0.0613357	6	6	6	5
c	Ent638_0183	e0183	CDS	1	212158	212385	228	5	o	Putative peptidoglycan-binding LysM (fragment)	0.000201223	0	-30.076	-30.0762	-30.0762	0	0	0	0
c	Ent638_0184	dppA	CDS	2	213236	214843	1608	-	t	dipeptide transporter ; periplasmic-binding component of ABC superfamily	0.0857618	-1.70393	-1.07538	-2.86507	-1.16114	1830	1944	869	267
c	Ent638_0185	dppB	CDS	3	215004	216023	1020	-	t	dipeptide transporter; membrane component of ABC superfamily	-0.630083	0.017631	-1.2777	-0.629975	-0.647609	97	63	39	40
c	Ent638_0186	dppC	CDS	3	216033	216935	903	-	t	dipeptide transporter ; membrane component of ABC superfamily	-0.647494	-0.0729163	-1.06888	-0.494297	-0.42139	78	50	37	34
c	Ent638_0187	dppD	CDS	1	216946	217929	984	-	t	dipeptide transporter ; ATP-binding component of ABC superfamily	0.159917	-1.14322	-0.563354	-1.86649	-0.723277	157	172	106	44
c	Ent638_0188	dppF	CDS	3	217926	218939	1014	-	t	dipeptide transporter ; ATP-binding component of ABC superfamily	-0.145628	-0.270279	-0.807062	-0.931709	-0.661431	121	110	69	57
c	Ent638_0189	coaA	CDS	-2	218995	219966	972	-	e	pantothenate kinase	0.0431143	-0.654808	-0.448308	-1.14624	-0.491426	77	80	56	36
c	Ent638_R0003	eR0003	tRNA	1	220280	220355	76	-	NA	tRNA-Thr	1.22269	-32.7768	0.11577	-33.8838	-1.10694	2	2	1	0
c	Ent638_R0004	eR0004	tRNA	1	220364	220448	85	-	NA	tRNA-Tyr	0.881643	-33.8837	0.559737	-34.2056	-0.321885	6	10	7	0
c	Ent638_R0005	eR0005	tRNA	1	220564	220638	75	-	NA	tRNA-Gly	-3.24772	-33.5357	-0.788223	-31.0762	2.45947	12	0	2	0
c	Ent638_R0006	eR0006	tRNA	1	220645	220720	76	-	NA	tRNA-Thr	0	0	0	0	0	0	0	0	0
c	Ent638_0190	tufB	CDS	1	220840	222024	1185	-	f	protein chain elongation factor EF-Tu (duplicate of tufA)	-0.29211	-6.51468	-0.289459	-6.51203	0.00264948	447	363	365	4
c	Ent638_0191	secE	CDS	2	222254	222637	384	-	t	preprotein translocase membrane subunit	-0.574761	-2.36806	-0.309718	-2.10302	0.265037	310	202	248	48
c	Ent638_0192	nusG	CDS	3	222639	223184	546	-	f	transcription termination factor	-0.201581	-2.43165	-0.0988765	-2.32895	0.102707	286	248	266	48
c	Ent638_0193	rplK	CDS	1	223339	223767	429	-	s	50S ribosomal subunit protein L11	0.205536	-2.87677	0.314448	-2.76786	0.108913	1195	1350	1476	199
c	Ent638_0194	rplA	CDS	1	223771	224475	705	-	s	50S ribosomal subunit protein L1	-0.901876	-1.09386	-0.453947	-0.645934	0.447924	1473	731	1043	495
c	Ent638_0195	rplJ	CDS	3	224766	225263	498	-	s	50S ribosomal subunit protein L10	-0.363414	-1.99691	-0.200296	-1.83379	0.163116	1965	1525	1707	426
c	Ent638_0196	rplL	CDS	3	225330	225695	366	-	s	50S ribosomal subunit protein L7/L12	-0.748294	-2.16279	-0.165064	-1.57956	0.58323	1304	758	1161	257
c	ENT630212	ENT630212	CDS	1	225799	226005	207	-	o	protein of unknown function	-0.0261216	-4.16533	-0.165327	-4.30454	-0.139217	110	108	98	5
c	Ent638_0197	rpoB	CDS	1	226015	230043	4029	-	e	RNA polymerase, beta subunit	0.188618	-0.34185	0.000280927	-0.530187	-0.188337	3729	4253	3729	2943
c	Ent638_0198	rpoC	CDS	2	230120	234343	4224	-	e	RNA polymerase, beta prime subunit	-0.351535	-0.364912	-0.113105	-0.126482	0.238429	4792	3718	4355	3439
c	Ent638_0199	chbA	CDS	-2	234412	234729	318	-	t	Phosphotransferase system, lactose/cellobiose-specific IIA subunit	0.891812	-3.56509	-2.84715	-7.30405	-3.73896	170	292	23	2
c	Ent638_0200	lacE.2	CDS	-2	234730	235038	309	-	t	Phosphotransferase system, lactose/cellobiose-specific IIB subunit	-0.0739811	-2.30287	-2.8644	-5.09329	-2.79042	179	170	25	4
c	Ent638_0201	cspI	CDS	3	236220	236432	213	-	h	cold shock protein; Qin prophage	0.125706	-32.7767	0.241288	-32.6611	0.115584	3	2	1	0
c	Ent638_0202	thiH	CDS	-2	236701	237834	1134	-	e	thiamin biosynthesis ThiGH complex subunit	0.0933102	0.0945396	0.434146	0.435379	0.34084	304	325	411	439
c	Ent638_0203	thiG	CDS	-3	237831	238601	771	-	pe	thiamin biosynthesis ThiGH complex subunit	0.0114427	-0.850603	0.389748	-0.472296	0.378308	256	258	335	186
c	Ent638_0204	thiS	CDS	-2	238603	238803	201	-	c	sulphur carrier protein, Protein thiS	0.0115022	-3.34132	0.248204	-3.10464	0.236683	42	42	50	5
c	Ent638_0205	thiF	CDS	-1	238787	239542	756	-	e	thiamin (thiazole moiety) biosynthesis protein	0.310901	-0.382011	0.462021	-0.230892	0.151121	248	307	341	260
c	Ent638_0206	thiE	CDS	-3	239535	240170	636	-	e	thiamin phosphate synthase (thiamin phosphate pyrophosphorylase)	0.171881	-0.502016	0.531131	-0.142764	0.359255	253	283	363	259
c	Ent638_0207	thiC	CDS	-1	240170	242062	1893	-	e	thiamin (pyrimidine moiety) biosynthesis protein	0.0067099	0.34339	0.49864	0.835321	0.491931	889	891	1255	1596
c	Ent638_misc_RNA_23	emisc_RNA_23	misc_RNA	-1	242143	242251	109	-	NA	TPP	0.47665	-4.18351	0.659939	-4.00023	0.183281	23	32	36	2
c	Ent638_0208	rsd	CDS	-2	242431	242928	498	-	r	stationary phase protein, binds sigma 70 RNA polymerase subunit	0.106407	-1.8874	-0.743378	-2.73719	-0.849789	96	103	57	15
c	Ent638_0209	nudC	CDS	1	243025	243801	777	-	e	NADH pyrophosphatase	0.094449	-0.92672	0.455824	-0.565348	0.361369	79	84	108	57
c	Ent638_0210	hemE	CDS	3	243846	244910	1065	-	e	uroporphyrinogen decarboxylase	-0.266313	-0.478933	0.231105	0.0184889	0.497422	138	113	162	117
c	Ent638_0211	nfi	CDS	3	244920	245591	672	-	e	endonuclease V	-0.314608	-0.968912	-0.164353	-0.818673	0.15024	68	54	60	31
c	Ent638_0212	e0212	CDS	2	245633	246223	591	-	o	conserved protein of unknown function	-0.409084	-1.22668	-0.487472	-1.30508	-0.0784115	83	62	58	25
c	Ent638_0213	hupA	CDS	2	246410	246682	273	-	r	HU, DNA-binding transcriptional regulator, alpha subunit	0.200291	-3.13367	-0.454872	-3.78884	-0.655161	815	925	594	61
c	Ent638_0214	e0214	CDS	1	246688	247386	699	-	o	conserved exported protein of unknown function	-0.727604	-0.948204	-0.605738	-0.826303	0.121887	69	38	45	24
c	Ent638_0215	purD	CDS	-1	247424	248716	1293	-	e	phosphoribosylglycinamide synthetase phosphoribosylamine-glycine ligase	-0.284459	-1.08172	-0.128868	-0.926131	0.155594	385	313	352	166
c	Ent638_0216	purH	CDS	-2	248731	250383	1653	-	e	fused IMP cyclohydrolase ; phosphoribosylaminoimidazolecarboxamide formyltransferase	0.0702618	-1.17431	0.153364	-1.09121	0.0831055	508	523	560	251
c	Ent638_R0007	eR0007	rRNA	1	250882	252426	1545	-	NA	16S ribosomal RNA	0	0	0	0	0	0	0	0	0
c	Ent638_R0008	eR0008	tRNA	1	252506	252581	76	-	NA	tRNA-Glu	0	0	0	0	0	0	0	0	0
c	Ent638_R0009	eR0009	rRNA	1	252813	255725	2913	-	NA	23S ribosomal RNA	0	0	0	0	0	0	0	0	0
c	Ent638_R0010	eR0010	rRNA	1	255816	255942	127	-	NA	5S ribosomal RNA	0	0	0	0	0	0	0	0	0
c	Ent638_0217	metA	CDS	1	256147	257076	930	-	e	homoserine transsuccinylase	0.108143	0.139284	2.70734	2.73848	2.5992	162	176	1050	1172
c	ENT630235	ENT630235	CDS	3	257223	257387	165	-	o	protein of unknown function	-0.736764	-33.9832	2.58526	-30.6612	3.32205	2	1	9	0
c	Ent638_0218	aceB	CDS	1	257347	258948	1602	-	e	malate synthase A	0.458123	1.22352	0.800168	1.56555	0.342035	55	75	96	224
c	Ent638_0219	aceA	CDS	3	258981	260285	1305	-	e	isocitrate lyase	0.69518	1.10404	0.392604	0.801448	-0.302586	53	85	69	150
c	Ent638_0220	aceK	CDS	1	260329	262050	1722	-	e	isocitrate dehydrogenase kinase/phosphatase	0.713593	1.87793	0.504757	1.66907	-0.208853	28	45	41	149
c	Ent638_0221	iclR	CDS	-3	262221	263048	828	-	r	DNA-binding transcriptional repressor	-0.0272654	-0.698016	0.0361635	-0.63457	0.0634549	53	52	54	33
c	Ent638_0222	metH	CDS	2	263243	266926	3684	-	e	homocysteine-N5-methyltetrahydrofolate transmethylase, B12-dependent	-0.175257	0.987304	0.960139	2.12271	1.1354	285	251	555	1096
c	Ent638_0223	yjbB	CDS	3	267102	268733	1632	-	pt	putative transporter	0.193755	1.7119	-0.567515	0.950627	-0.761269	70	79	47	154
c	Ent638_0224	e0224	CDS	-1	268730	269017	288	-	pe	Putative addiction module antidote protein	-1.70025	-2.05918	-0.056297	-0.415204	1.64396	8	2	8	2
c	Ent638_0225	e0225	CDS	-3	269010	269327	318	-	pe	Putative addiction module killer protein	-0.39216	-2.73729	0.929912	-1.41517	1.32212	7	3	12	2
c	Ent638_0226	yjbC	CDS	3	269517	270386	870	-	e	23S rRNA pseudouridine synthase	0.121612	-0.809234	0.0880036	-0.842849	-0.0336156	106	115	112	64
c	Ent638_0227	e0227	CDS	-3	270387	270659	273	-	o	conserved protein of unknown function	0.585188	-3.70074	0.963761	-3.32218	0.378569	20	29	39	3
c	Ent638_0228	e0228	CDS	-1	270722	271666	945	-	pt	Putative transporter; similar to sodium/bile acid transporter family protein	-0.316278	0.212734	0.737225	1.26622	1.05348	22	18	35	42
c	Ent638_0229	lysC	CDS	-1	271760	273109	1350	-	e	aspartokinase III	-0.517037	0.166898	0.509492	1.19343	1.02653	412	288	587	659
c	Ent638_0230	pgi	CDS	1	273484	275133	1650	-	e	glucosephosphate isomerase	-0.134343	0.0377939	0.375893	0.54803	0.510237	407	370	528	539
c	Ent638_0231	e0231	CDS	2	275498	275740	243	-	o	conserved exported protein of unknown function	0.39925	-4.07825	2.91031	-1.56717	2.51106	29	36	226	13
c	Ent638_0232	yjbF	CDS	2	275804	276442	639	-	lp	putative lipoprotein	1.47417	-2.22762	3.45	-0.251792	1.97583	9	24	97	21
c	Ent638_0233	e0233	CDS	1	276439	277176	738	-	o	conserved exported protein of unknown function	1.60029	-2.26951	3.13986	-0.729991	1.53955	10	17	92	19
c	Ent638_0234	yjbH	CDS	3	277176	279272	2097	-	pt	putative porin	1.16374	0.317234	3.39536	2.54884	2.23161	17	37	175	218
c	Ent638_0235	yjbA	CDS	3	279447	279857	411	-	pm	putative phosphate starvation inducible protein	1.17017	-0.580361	4.20972	2.45915	3.03951	1	2	24	16
c	Ent638_0236	malG	CDS	-1	280079	280969	891	-	t	maltose transporter subunit ; membrane component of ABC superfamily	-0.0334986	0.375713	-0.958595	-0.549378	-0.925087	58	55	29	37
c	Ent638_0237	malF	CDS	-1	281072	282616	1545	-	t	maltose transporter subunit ; membrane component of ABC superfamily	0.542737	2.85059	-3.13097	-0.823126	-3.67372	123	178	14	100
c	Ent638_0238	malE	CDS	-3	282738	283928	1191	-	t	maltose transporter subunit ; periplasmic-binding component of ABC superfamily	0.989948	0.782237	-3.82773	-4.03544	-4.81767	513	1017	36	60
c	Ent638_0239	e0239	CDS	-2	283966	284175	210	-	NA	ABC superfamily (Bind_prot) maltose transport protein, substrate recognition for transport and chemotaxis (fragment)	33.1638	0	0	-33.1638	-33.1638	0	1	0	0
c	Ent638_0240	malK	CDS	2	284300	285409	1110	-	t	fused maltose transport subunit, ATP-binding component of ABC superfamily ; regulatory protein	0.670715	2.53885	-5.95003	-4.08189	-6.62073	493	787	7	46
c	Ent638_0241	lamB.1	CDS	1	285484	286818	1335	-	t	maltose outer membrane porin (maltoporin)	0.497724	1.02985	-5.98278	-5.45064	-6.48048	2728	3862	41	88
c	Ent638_0242	malM	CDS	2	286934	287881	948	-	pt	maltose regulon periplasmic protein	0.406361	1.5847	-4.58262	-3.40429	-4.98899	231	306	10	27
c	Ent638_0243	ubiC	CDS	3	288063	288560	498	-	e	chorismate pyruvate lyase	-0.743963	-0.415334	-0.207819	0.120823	0.536153	22	3	18	14
c	Ent638_0244	ubiA	CDS	3	288573	289442	870	-	e	p-hydroxybenzoate octaprenyltransferase	-0.608263	0.292937	-0.389131	0.512103	0.219139	30	19	23	27
c	Ent638_0245	plsB	CDS	-2	289699	292119	2421	-	e	glycerol-3-phosphate O-acyltransferase	-0.541389	1.16564	-0.614099	1.09293	-0.0727147	305	208	199	448
c	Ent638_0246	dgkA	CDS	2	292274	292642	369	-	e	diacylglycerol kinase	-0.344247	-2.83383	0.299039	-2.19054	0.643278	37	29	46	6
c	Ent638_0247	lexA	CDS	3	292752	293360	609	-	r	DNA-binding transcriptional repressor of SOS regulon	0.0162847	-1.68993	0.163001	-1.54322	0.146708	89	90	99	31
c	Ent638_0248	dinF	CDS	3	293427	294746	1320	-	cp	DNA-damage-inducible SOS response protein	-0.309141	1.94046	0.0500323	2.29964	0.359171	19	15	19	75
c	Ent638_0249	yjbJ	CDS	1	294892	295101	210	-	pf	putative stress response protein	-0.137276	-3.07832	0.203836	-2.7372	0.341136	11	9	12	1
c	Ent638_0250	zur	CDS	-2	295186	295746	561	-	r	DNA-binding transcriptional repressor, Zn(II)-binding	0.16893	-1.57289	-0.152955	-1.89478	-0.321885	43	47	38	13
c	Ent638_0251	e0251	CDS	2	296048	296305	258	-	pe	Putative Hemolysin	0.0326996	-3.15953	0.606962	-2.58529	0.574267	14	13	21	2
c	Ent638_0252	traF	CDS	1	296473	297783	1311	-	e	Conjugative transfer protein precursor	-0.24206	-0.236516	-0.556112	-0.55057	-0.314054	308	260	209	176
c	Ent638_0253	yjbN	CDS	1	297865	298860	996	-	e	tRNA-dihydrouridine synthase A	-0.819195	0.267492	-0.658681	0.427998	0.160503	40	23	24	30
c	Ent638_0254	yjbO	CDS	3	298998	299240	243	-	ph	phage shock protein G	-0.807158	-2.00031	-0.222098	-1.41523	0.585089	2	1	1	1
c	Ent638_0255	qor	CDS	-2	299554	300537	984	-	e	quinone oxidoreductase, NADPH-dependent	0.16117	-0.428769	0.585249	-0.00468706	0.424083	96	107	144	105
c	Ent638_0256	dnaB	CDS	3	300600	302012	1413	-	e	replicative DNA helicase	-0.30959	0.301581	0.410088	1.02127	0.719683	69	55	91	107
c	Ent638_0257	alr	CDS	3	302166	303245	1080	-	e	alanine racemase 1, PLP-binding, biosynthetic	0.509888	0.347261	1.29756	1.13493	0.787672	19	27	48	61
c	Ent638_0258	tyrB	CDS	2	303386	304579	1194	-	e	tyrosine aminotransferase, tyrosine-repressible, PLP-dependent	-0.0816388	-0.385259	0.228342	-0.0752806	0.309979	230	217	269	203
c	ENT630276	ENT630276	CDS	-1	304526	304798	273	-	o	protein of unknown function	29.0762	-0.415331	31.0763	1.58475	2.00008	0	0	1	1
c	Ent638_0259	aphA	CDS	3	304773	305486	714	-	e	acid phosphatase/phosphotransferase, class B, non-specific	0.427574	-1.21184	1.18673	-0.45263	0.759208	9	11	20	9
c	Ent638_0260	e0260	CDS	3	305604	305957	354	-	o	conserved protein of unknown function	0.503684	-2.08517	-0.174225	-2.76305	-0.677908	26	34	21	5
c	Ent638_0261	uvrA	CDS	-3	305961	308783	2823	-	e	ATPase and DNA damage recognition protein of nucleotide excision repair excinuclease UvrABC	-0.133718	1.01399	-0.0782677	1.06944	0.055452	327	297	309	623
c	ENT630280	ENT630280	CDS	3	308748	308873	126	-	pe	Putative cytoplasmic protein	0.839824	-34.1638	0.839831	-34.1638	-1.82867e-06	6	9	11	0
c	Ent638_0262	ssb	CDS	2	309029	309559	531	-	cp	Single-stranded DNA-binding protein	0.274001	-1.48394	0.403364	-1.35458	0.129365	282	341	373	133
c	Ent638_0263	e0263	CDS	-2	309658	309939	282	-	o	conserved protein of unknown function	0.585144	-3.22273	3.2227	-0.585129	2.6376	2	1	18	2
c	Ent638_0264	e0264	CDS	1	310438	311844	1407	-	rc	Diguanylate cyclase with PAS/PAC sensor	0.282629	2.09438	-0.32654	1.48519	-0.609195	24	28	19	81
c	Ent638_0265	yjcC	CDS	3	312183	313769	1587	-	r	conserved exported signalling protein with an EAL domain	0.0997346	0.750643	0.550493	1.20141	0.450767	46	46	68	112
c	Ent638_0266	soxS	CDS	-1	313766	314092	327	-	r	DNA-binding transcriptional dual regulator	0.887726	-0.62178	0.585245	-0.924259	-0.302483	7	12	9	6
c	Ent638_0267	soxR	CDS	1	314191	314649	459	-	r	Redox-sensitive transcriptional activator soxR	-0.777435	-0.00025777	0.322199	1.0994	1.09962	8	1	2	10
c	Ent638_0268	gth	CDS	1	314914	315579	666	-	e	Glutathione S-transferase III (GST-III)	-0.480589	0.810817	-0.58178	0.709622	-0.101202	82	57	55	94
c	Ent638_0269	yjcD	CDS	1	315886	317235	1350	-	pt	putative permease	-0.170486	-0.238608	0.0237069	-0.0444178	0.19419	223	192	227	193
c	Ent638_0270	yjcE	CDS	3	317580	319226	1647	-	pt	putative cation/proton antiporter	-0.135661	1.11743	-0.0689632	1.18415	0.0667129	85	76	81	175
c	Ent638_0271	e0271	CDS	-1	319499	320386	888	-	r	Transcriptional regulator, LysR family	-0.192325	0.134854	-0.999699	-0.672539	-0.807378	36	31	18	20
c	Ent638_0272	e0272	CDS	3	320487	320897	411	-	t	putative murein hydrolase transporter LgrA	-1.99979	0.362275	2.3926	4.75466	4.39239	1	0	7	8
c	Ent638_0273	e0273	CDS	1	320890	321579	690	-	pr	Putative Murein hydrolase export regulator, LrgB family protein	1.20675	2.20359	0.107192	1.10397	-1.0996	4	8	4	21
c	Ent638_0274	actP	CDS	-2	321616	323265	1650	-	t	acetate transporter	-0.552156	2.65742	-3.79993	-0.590341	-3.24776	268	177	19	122
c	Ent638_0275	e0275	CDS	-3	323262	323576	315	-	o	conserved protein of unknown function	-0.285276	1.58468	-6.60704	-4.73707	-6.32176	65	51	0	2
c	Ent638_0276	acs	CDS	-2	323740	325698	1959	-	e	acetyl-CoA synthetase	0.388632	1.20224	-3.28791	-2.4743	-3.67654	902	1175	92	212
c	Ent638_0277	gltP	CDS	3	326118	327431	1314	-	t	glutamate/aspartate:proton symporter	-0.326227	2.19237	-0.326227	2.19234	-3.4495e-05	26	19	19	96
c	Ent638_0278	yjcO	CDS	-3	327471	328145	675	-	pe	conserved exported protein of unknown function (TPR repeat, SEL1 subfamily )	-0.165766	-0.348219	-0.715928	-0.898403	-0.550177	46	40	28	21
c	Ent638_0279	e0279	CDS	-2	328282	329061	780	-	e	Short-chain dehydrogenase/reductase SDR	0.1508	-0.65768	-0.0436645	-0.852156	-0.194478	33	36	31	20
c	Ent638_0280	ydeP	CDS	3	329271	329621	351	-	r	Uncharacterized HTH-type transcriptional regulator ydeP	-0.222221	-3.41533	-0.128998	-3.32208	0.0932364	11	9	10	1
c	Ent638_0281	fdhF	CDS	-3	329787	331466	1680	-	e	NAD-dependent formate dehydrogenase alpha subunit	0.4803	3.67215	-0.788212	2.40359	-1.26854	13	14	6	92
c	Ent638_0282	e0282	CDS	-3	331515	331934	420	-	e	Molybdopterin oxidoreductase Fe4S4 region	-0.530341	-0.348255	0.692177	0.874301	1.22256	4	1	6	5
c	Ent638_0283	ompR	CDS	3	332190	332921	732	6	r	Transcriptional regulatory protein ompR	-0.218055	0.915899	-2.92204	-1.78809	-2.704	78	67	10	19
c	Ent638_0284	e0284	CDS	-1	332918	333922	1005	6	e	Fructokinase kinase (PfkB family)	-0.0567884	1.3216	-1.69087	-0.312463	-1.63405	51	50	15	39
c	Ent638_0285	fbaA	CDS	-2	333922	334782	861	6	e	Fructose-bisphosphate aldolase 1	0.420988	0.544021	-1.78398	-1.66093	-2.20496	40	55	12	17
c	Ent638_0286	e0286	CDS	-1	334793	335479	687	6	pt	Putative ABC-type sugar transport system, auxiliary component	0.52651	0.462667	-1.85634	-1.92016	-2.38283	44	62	12	17
c	Ent638_0287	e0287	CDS	-3	335958	336899	942	-	t	Periplasmic ribose-binding protein of ABC transport system	0.204049	1.27652	-3.52166	-2.44917	-3.72569	149	171	12	31
c	Ent638_0288	rbsC	CDS	-1	336929	337924	996	-	t	Ribose transport system permease protein rbsC	-0.065959	3.5847	-3.06582	0.584861	-2.99986	22	19	1	32
c	Ent638_0289	rbsA	CDS	-2	337921	339441	1521	-	t	Ribose import ATP-binding protein rbsA 2	0.0616117	5.03469	-4.52326	0.449831	-4.58485	53	55	0	74
c	Ent638_0290	e0290	CDS	3	340002	342278	2277	-	e	Integral membrane sensor hybrid histidine kinase precursor	0.368029	3.16218	-0.516488	2.27765	-0.884509	31	38	21	193
c	Ent638_0291	e0291	CDS	1	342361	343023	663	-	o	conserved protein of unknown function	-0.29302	-0.0992918	0.172034	0.365757	0.465041	29	24	31	30
c	Ent638_0292	yjdP	CDS	1	343093	343416	324	-	o	conserved exported protein of unknown function	-0.999775	-2.58526	-0.151712	-1.7372	0.848066	10	4	8	1
c	Ent638_0293	e0293	CDS	-1	343481	344077	597	-	o	conserved membrane protein of unknown function	-0.180412	0.169651	0.497776	0.847872	0.678191	6	3	8	9
c	Ent638_0294	ygjM	CDS	-1	344090	344509	420	-	r	Uncharacterized HTH-type transcriptional regulator ygjM	0.443815	-2.73728	1.00029	-2.1808	0.556488	16	23	32	4
c	Ent638_0295	e0295	CDS	-2	344506	344820	315	-	o	putative cytoplasmic protein	0.574938	-3.73728	0.767634	-3.5446	0.192698	16	23	26	2
c	Ent638_0296	phnP	CDS	-1	344975	345733	759	-	e	carbon-phosphorus lyase complex accessory protein	-0.472589	0.218578	-0.229225	0.461934	0.243335	23	16	18	21
c	Ent638_0297	phnO	CDS	-1	345743	346177	435	-	pe	putative acyltransferase with acyl-CoA N-acyltransferase domain	-0.540415	-1.00032	0.285705	-0.174133	0.826171	10	3	12	6
c	Ent638_0298	phnN	CDS	-3	346164	346718	555	-	e	ribose 1,5-bisphosphokinase	1.00019	1.90658	0.415326	1.32174	-0.584844	1	0	1	5
c	Ent638_0299	phnM	CDS	-1	346718	347854	1137	-	e	carbon-phosphorus lyase complex subunit	-0.414859	2.70442	1.11576	4.23507	1.53062	4	2	6	55
c	Ent638_0300	phnL	CDS	-2	347851	348531	681	-	e	carbon-phosphorus lyase complex subunit	0.48568	2.90659	0.263324	2.6842	-0.222366	1	1	1	15
c	Ent638_0301	phnK	CDS	-2	348541	349296	756	-	e	carbon-phosphorus lyase complex subunit	1.00021	4.94222	1.00029	4.94231	9.69204e-05	0	0	0	21
c	Ent638_0302	phnJ	CDS	-3	349293	350138	846	-	e	carbon-phosphorus lyase complex subunit	1.90717	1.23101	2.52386	1.84767	0.616691	1	1	7	18
c	Ent638_0303	phnI	CDS	-2	350131	351195	1065	-	e	carbon-phosphorus lyase complex subunit	1.73721	2.76689	2.11576	3.14542	0.378529	1	3	2	27
c	Ent638_0304	phnH	CDS	-3	351195	351779	585	-	e	carbon-phosphorus lyase complex subunit	31.0762	3.04409	31.0763	3.04421	0.000110152	0	1	1	10
c	Ent638_0305	phnG	CDS	-1	351776	352228	453	-	e	carbon-phosphorus lyase complex subunit	0	3.49155	30.0763	33.5679	30.0763	0	0	0	7
c	Ent638_0306	phnF	CDS	-1	352229	352954	726	-	pr	putative DNA-binding transcriptional regulator of phosphonate uptake and biodegradation	3.00019	34.8704	-29.076	2.79424	-32.0762	0	0	0	19
c	Ent638_0307	phnE	CDS	-2	352975	353754	780	-	t	Phosphonates transport system permease protein phnE, Phosphonate ABC transporter	3.00022	1.49158	3.00028	1.49163	3.93701e-05	1	5	5	15
c	Ent638_0308	phnD	CDS	-1	354131	355147	1017	-	t	phosphonate/organophosphate ester transporter subunit ; periplasmic binding component of ABC superfamily	2.22267	5.56195	-0.584674	2.75456	-2.80736	1	2	0	31
c	Ent638_0309	phnC	CDS	-2	355306	356094	789	-	t	phosphonate/organophosphate ester transporter subunit ; ATP-binding component of ABC superfamily	-30.076	35.0873	-30.076	35.0873	0	0	0	0	21
c	Ent638_0310	e0310	CDS	-2	356230	356661	432	-	o	conserved protein of unknown function	0.0319206	-1.05685	-0.206176	-1.29496	-0.238111	30	30	26	12
c	Ent638_0311	e0311	CDS	-3	356742	357077	336	-	o	conserved protein of unknown function	0.407414	-2.25662	-0.0970206	-2.76107	-0.504458	15	20	14	3
c	Ent638_0312	e0312	CDS	1	357679	360033	2355	-	o	conserved protein of unknown function	0.583835	1.21108	0.0789414	0.706192	-0.504888	118	176	125	291
c	Ent638_0313	e0313	CDS	3	360030	360908	879	-	o	conserved protein of unknown function	0.35027	-0.616982	-0.406876	-1.37412	-0.757138	81	104	61	40
c	Ent638_0314	kdgT	CDS	-1	360968	361963	996	-	t	2-keto-3-deoxygluconate permease (KDG permease)	0.120539	2.70014	-0.938303	1.6413	-1.05883	8	8	2	25
c	Ent638_0315	proP	CDS	2	362615	364117	1503	-	t	proline/glycine betaine transporter	0.0322064	0.157041	0.491151	0.615982	0.458941	163	167	229	255
c	Ent638_0316	e0316	CDS	-1	364148	365197	1050	-	t	High-affinity nickel-transporter precursor	-0.192443	2.25306	0.222677	2.66819	0.415121	6	7	9	44
c	Ent638_0317	e0317	CDS	-3	365361	366764	1404	7	o	conserved membrane protein of unknown function	0.39071	1.88276	-0.278429	1.21361	-0.669147	24	32	20	73
c	Ent638_0318	e0318	CDS	2	367178	370147	2970	7	e	Outer membrane autotransporter barrel domain precursor with a Pectin lyase fold/virulence factor	0.711627	3.44407	0.20673	2.93915	-0.504911	30	48	35	381
c	Ent638_0319	e0319	CDS	-3	370311	370679	369	7	o	Hypothetical protein of unknown function	2.80755	31.9829	-29.076	0.099352	-31.8836	0	1	0	2
c	Ent638_R0011	eR0011	tRNA	-1	371299	371374	76	7	NA	tRNA-Phe	0	0	0	0	0	0	0	0	0
c	Ent638_0320	e0320	CDS	3	371544	372389	846	7	r	Transcriptional regulator, AraC family	0.467351	0.427738	0.512713	0.473082	0.0453339	23	31	31	44
c	Ent638_0321	e0321	fCDS	3	372426	372764	339	7	pt	Putative Transporter, LysE family (fragment)	0.585168	2.39202	0.000288937	1.80716	-0.584869	1	1	0	3
c	Ent638_0321	e0321.1	fCDS	2	372764	373015	252	7	pt	Putative Transporter, LysE family (fragment)	0.678292	-0.222669	-0.514296	-1.41527	-1.19261	3	5	1	2
c	Ent638_0322	yjdC	CDS	-2	373012	373587	576	-	pr	putative transcriptional regulator	0.375389	-1.27001	-0.29343	-1.93883	-0.668811	89	115	72	30
c	Ent638_0323	dipZ	CDS	-3	373635	375326	1692	-	pe	putative Protein-disulfide reductase	-0.567462	2.89163	-0.516782	2.9423	0.0506636	27	18	19	140
c	Ent638_0324	cutA	CDS	-1	375302	375625	324	-	pf	copper binding protein, copper sensitivity	-1.58478	-0.656382	-0.206144	0.722308	1.37869	10	2	7	5
c	Ent638_0325	dcuA	CDS	-3	375738	377039	1302	-	t	Anaerobic C4-dicarboxylate transporter dcuA	0.0761785	1.44027	-0.494911	0.869189	-0.57108	49	51	34	93
c	Ent638_0326	aspA	CDS	-2	377158	378594	1437	-	e	aspartate ammonia-lyase	0.150892	1.69448	-2.1219	-0.578317	-2.2728	312	344	72	229
c	Ent638_0327	fxsA	CDS	2	378929	379402	474	-	m	inner membrane protein	-0.326034	-1.07429	-0.485148	-1.23341	-0.15912	28	22	19	9
c	Ent638_0328	yjeH	CDS	-2	379435	380772	1338	-	t	transporter	0.0629766	2.0441	0.315788	2.2969	0.252802	15	15	18	76
c	Ent638_0329	groS	CDS	2	380855	381148	294	-	f	Cpn10 chaperonin GroES, small subunit of GroESL	0.599316	-2.65249	0.733385	-2.51843	0.13407	519	779	861	136
c	Ent638_0330	groL	CDS	3	381192	382835	1644	-	f	Cpn60 chaperonin GroEL, large subunit of GroESL	0.171474	-1.24364	0.376662	-1.03845	0.205189	3019	3404	3916	1657
c	Ent638_0331	e0331	CDS	1	382990	383343	354	-	o	conserved exported protein of unknown function	0.533299	-2.90676	0.660857	-2.7792	0.12757	141	199	218	29
c	Ent638_0332	yjeK	CDS	-3	383463	384491	1029	-	pe	putative lysine aminomutase	0.0245588	-0.415317	0.054503	-0.38537	0.0299425	78	79	81	60
c	Ent638_0333	efp	CDS	2	384533	385099	567	-	f	Elongation factor EF-P	-0.732007	-1.68035	-0.718192	-1.66654	0.0138017	231	125	137	44
c	Ent638_0334	ecnA	CDS	1	385156	385290	135	-	lp	entericidin A membrane lipoprotein	0.152249	-32.7767	0.53079	-32.3982	0.378502	3	1	4	0
c	Ent638_0335	ecnB	CDS	2	385397	385543	147	-	lp	entericidin B membrane lipoprotein	-1.38762	-2.11574	-0.786551	-1.51464	0.601079	52	14	30	7
c	Ent638_0336	ecnR	CDS	-3	385590	386189	600	-	r	Transcriptional regulatory protein entR (Entericidin R)	-0.00815883	-1.06243	-0.0676358	-1.12191	-0.0594832	57	57	55	26
c	Ent638_0337	sugE	CDS	2	386453	386770	318	-	t	multidrug efflux system protein	-0.506701	-2.50278	-0.667145	-2.66326	-0.160478	9	5	5	1
c	Ent638_0338	blc.1	CDS	-2	386767	387297	531	-	lp	outer membrane lipoprotein (lipocalin)	0.46423	-0.534626	0.119581	-0.879308	-0.344672	19	26	21	14
c	Ent638_0339	ampC	CDS	-1	387362	388519	1158	-	e	beta-lactamase/D-alanine carboxypeptidase	-0.251404	0.574417	-0.0889959	0.736838	0.162408	50	41	47	70
c	Ent638_0340	frdD	CDS	-3	388566	388925	360	-	m	fumarate reductase (anaerobic), membrane anchor subunit	0.585114	-1.41537	-1.08717	-3.08761	-1.67224	11	16	1	2
c	Ent638_0341	frdC	CDS	-2	388936	389331	396	-	m	fumarate reductase (anaerobic), membrane anchor subunit	-0.13224	0.262721	-2.51067	-2.11569	-2.3784	19	17	3	3
c	Ent638_0342	frdB	CDS	-1	389342	390076	735	-	c	fumarate reductase (anaerobic), Fe-S subunit	0.351369	0.829776	-2.23351	-1.7551	-2.58487	42	54	9	16
c	Ent638_0343	frdA	CDS	-3	390069	391859	1791	-	e	fumarate reductase (anaerobic) catalytic and NAD/flavoprotein subunit	0.263957	2.23672	-1.6906	0.282165	-1.95455	113	136	35	165
c	Ent638_0344	poxA	CDS	2	392168	393145	978	-	e	lysyl-tRNA synthetase	-0.289319	-0.0263076	0.125835	0.388878	0.415183	25	19	28	28
c	Ent638_0345	yjeP	CDS	-3	393189	396500	3312	-	pt	putative mechanosensitive channel	0.0140177	1.76095	-0.465832	1.28111	-0.479844	242	244	175	593
c	Ent638_0346	psd	CDS	-2	396514	397551	1038	-	e	phosphatidylserine decarboxylase	0.307017	-0.474547	-0.416689	-1.19826	-0.723709	166	205	124	89
c	Ent638_0347	engC	CDS	-1	397649	398725	1077	-	pe	Putative GTPase engC precursor	0.249114	-0.644838	0.14289	-0.751064	-0.106223	102	121	113	72
c	Ent638_0348	orn	CDS	1	398809	399354	546	-	e	oligoribonuclease	-0.460311	-2.11849	0.545293	-1.11286	1.00563	61	41	88	20
c	Ent638_R0012	eR0012	tRNA	1	399597	399672	76	-	NA	tRNA-Gly	0	0	0	0	0	0	0	0	0
c	Ent638_R0013	eR0013	tRNA	1	399769	399844	76	-	NA	tRNA-Gly	0	0	0	0	0	0	0	0	0
c	Ent638_R0014	eR0014	tRNA	1	399941	400016	76	-	NA	tRNA-Gly	0	0	0	0	0	0	0	0	0
c	Ent638_0349	yjeS	CDS	-2	400288	401427	1140	-	pc	putative Fe-S electron transport protein	0.338278	0.284438	0.0244289	-0.0294008	-0.313828	59	75	59	74
c	Ent638_0350	yjeF	CDS	2	401426	402952	1527	-	pe	putative carbohydrate kinase	0.118133	0.764294	-0.714772	-0.0686039	-0.832893	153	164	92	158
c	Ent638_0351	yjeE	CDS	3	402945	403406	462	-	e	ATPase with strong ADP affinity	-0.460221	-1.83036	-0.618634	-1.9888	-0.158432	57	41	37	10
c	Ent638_0352	amiB	CDS	1	403423	404766	1344	-	e	N-acetylmuramoyl-l-alanine amidase II	-0.35128	0.59084	-0.804403	0.137724	-0.453116	136	106	77	116
c	Ent638_0353	mutL	CDS	1	404776	406617	1842	-	e	methyl-directed mismatch repair protein	0.0241131	0.738925	-0.0937033	0.62111	-0.117813	179	181	168	281
c	Ent638_0354	miaA	CDS	2	406610	407560	951	-	e	delta(2)-isopentenylpyrophosphate tRNA-adenosine transferase	0.384669	-0.74615	0.0389478	-1.09187	-0.345716	612	769	611	367
c	Ent638_0355	hfq	CDS	3	407646	407957	312	-	f	HF-I, host factor for RNA phage Q beta replication	-0.032026	-1.60376	-0.0613397	-1.63307	-0.0293134	286	280	275	86
c	Ent638_0356	hflX	CDS	3	408033	409313	1281	-	pe	putative GTPase	-0.248863	0.162821	-0.430005	-0.0183219	-0.181144	348	291	258	288
c	Ent638_0357	hflK	CDS	1	409372	410637	1266	-	f	modulator for HflB protease specific for phage lambda cII repressor	-0.336574	0.0271584	-0.760436	-0.396706	-0.423867	455	354	268	275
c	Ent638_0358	hflC	CDS	3	410640	411644	1005	-	f	modulator for HflB protease specific for phage lambda cII repressor	-0.102393	-0.81057	-0.54374	-1.25192	-0.441346	480	447	330	188
c	Ent638_0359	e0359	CDS	3	411717	411914	198	-	o	conserved protein of unknown function	-0.99979	-32.3983	2.32222	-29.0762	3.32201	1	0	3	0
c	Ent638_0360	purA	CDS	2	412016	413314	1299	-	e	adenylosuccinate synthetase	-0.929486	0.644232	-0.567052	1.00667	0.362434	433	221	291	457
c	Ent638_0361	nsrR	CDS	3	413505	413930	426	-	r	DNA-binding transcriptional regulator	0.0835207	-2.6559	0.536834	-2.20259	0.453308	67	71	98	15
c	Ent638_0362	rnr	CDS	2	413969	416443	2475	-	e	exoribonuclease R, RNase R	0.0094293	0.854763	0.182706	1.02804	0.173279	418	419	474	858
c	Ent638_0363	rlmB	CDS	1	416548	417282	735	-	pe	putative enzyme	-0.589975	-1.10458	-0.102255	-0.616868	0.487705	92	58	85	39
c	Ent638_0364	e0364	CDS	-1	417350	418639	1290	-	t	Major facilitator superfamily MFS_1	-0.64127	2.37686	-0.927562	2.09055	-0.286308	26	16	13	71
c	Ent638_0365	aidB	CDS	2	418832	420454	1623	-	e	isovaleryl CoA dehydrogenase	-0.245734	1.69157	-0.905922	1.03139	-0.660176	89	75	47	153
c	Ent638_0366	e0366	CDS	-2	420451	422382	1932	-	rc	Methyl-accepting chemotaxis sensory transducer precursor	0.155408	2.69031	-1.59407	0.940839	-1.74947	102	112	33	218
c	Ent638_0367	e0367	CDS	-2	422554	422841	288	-	o	conserved exported protein of unknown function	0.0819336	-0.289823	-3.22677	-3.59854	-3.3087	34	35	3	2
c	Ent638_0368	e0368	CDS	-1	422978	423286	309	-	o	conserved exported protein of unknown function	-0.861277	-1.27333	-2.15296	-2.56501	-1.29167	43	18	9	3
c	Ent638_0369	yjfP	CDS	3	423447	424172	726	-	e	Esterase yjfP	0.0997411	-0.257245	0.177805	-0.179195	0.078044	28	30	31	26
c	Ent638_0370	e0370	CDS	-3	424281	424556	276	-	o	conserved exported protein of unknown function	-0.0737961	-2.18086	0.765816	-1.34125	0.839607	7	6	11	2
c	Ent638_0371	rpsF	CDS	2	424901	425296	396	-	s	30S ribosomal subunit protein S6	-0.423953	-3.27166	-0.344654	-3.19236	0.0792936	760	558	590	61
c	Ent638_0372	priB	CDS	2	425303	425617	315	-	f	primosomal protein N	-0.853936	-4.36033	-0.371361	-3.87776	0.482566	544	275	403	19
c	Ent638_0373	rpsR	CDS	3	425622	425849	228	-	s	30S ribosomal subunit protein S18	-0.00553832	-4.79614	-0.0112288	-4.80184	-0.00569349	336	334	333	12
c	Ent638_0374	rplI	CDS	2	425891	426340	450	-	s	50S ribosomal subunit protein L9	-0.506087	-3.33813	-0.414386	-3.24644	0.0916954	404	283	301	29
c	Ent638_0375	e0375	CDS	1	426493	427431	939	-	pt	putative permease	-0.338588	1.95905	-0.671079	1.62657	-0.332468	14	11	8	35
c	Ent638_0376	ytfB	CDS	-1	427472	428104	633	-	ps	putative cell envelope opacity-associated protein	0.190558	-0.771016	0.0247562	-0.936814	-0.165793	78	88	79	47
c	Ent638_0377	fklB	CDS	1	428359	428979	621	-	e	FKBP-type peptidyl-prolyl cis-trans isomerase (rotamase)	0.103089	-2.41898	0.337883	-2.18419	0.234792	104	110	127	24
c	Ent638_0378	cycA	CDS	2	429287	430696	1410	-	t	D-alanine/D-serine/glycine transporter	-0.291037	0.454492	-0.916838	-0.171316	-0.625813	124	101	65	88
c	Ent638_0379	ytfE	CDS	-3	430764	431426	663	-	r	regulator of cell morphogenesis and cell wall metabolism	0.433222	0.299277	-0.0362417	-0.170208	-0.469482	13	17	12	16
c	Ent638_0380	tsr	CDS	1	431677	433326	1650	-	r	Methyl-accepting chemotaxis protein I (MCP-I) (Serine chemoreceptor protein)	0.471362	0.743234	-0.0293274	0.242546	-0.500686	82	113	80	133
c	Ent638_0381	e0381	CDS	-1	433364	434329	966	-	o	conserved membrane protein of unknown function	-0.383133	1.7546	-0.0992546	2.03849	0.283875	10	8	9	31
c	Ent638_0382	e0382	CDS	-1	434405	435229	825	-	r	Transcriptional regulator, AraC family	0.401489	0.861176	0.422119	0.881849	0.0206601	18	21	24	43
c	Ent638_0383	ytfG	CDS	-1	435311	436159	849	-	e	NAD(P)H:quinone oxidoreductase	0.707998	1.33067	0.49713	1.11982	-0.210852	30	48	42	106
c	Ent638_0384	ytfH	CDS	1	436243	436629	387	-	pr	putative transcriptional regulator	0.0724118	-0.881014	0.572869	-0.380589	0.500446	13	13	19	10
c	Ent638_0385	e0385	CDS	-2	436726	437730	1005	8	r	Transcriptional regulator, AraC family with amidase-like domain precursor	0.0567484	0.437813	0.310638	0.691741	0.253921	17	16	20	28
c	Ent638_0386	e0386	CDS	3	437862	438635	774	8	pe	Putative hydrolases or acyltransferases (alpha/beta hydrolase superfamily)	1.0002	1.63912	0.241296	0.880232	-0.758902	4	7	4	12
c	Ent638_0387	azoR	CDS	2	438659	439294	636	8	e	FMN-dependent NADH-azoreductase 2 (FMN-dependent NADH-azo compound oxidoreductase 2) (Azo-dye reductase 2)	0.115648	-0.337334	1.58525	1.13231	1.46963	4	2	12	10
c	Ent638_0388	e0388	CDS	2	439298	439606	309	8	o	conserved protein of unknown function	1.09983	-1.35394	0.716493	-1.73735	-0.383371	4	2	8	3
c	Ent638_0389	e0389	CDS	-3	439668	440411	744	8	o	conserved protein of unknown function	1.05425	-1.30844	-0.596942	-2.95964	-1.65119	39	80	24	10
c	Ent638_0390	e0390	CDS	3	440763	441167	405	8	o	conserved protein of unknown function	0.293405	-1.71488	-0.149471	-2.15776	-0.44289	24	29	21	7
c	Ent638_0391	vat	CDS	-2	441247	441897	651	8	e	Virginiamycin A acetyltransferase	0.0665761	-0.784561	0.130056	-0.721082	0.0634778	28	29	31	16
c	Ent638_0392	cpdB	CDS	-1	441923	443869	1947	-	e	2':3'-cyclic-nucleotide 2'-phosphodiesterase	0.223095	0.777649	0.183567	0.738127	-0.0395193	148	171	167	283
c	Ent638_0393	cysQ	CDS	1	444049	444789	741	-	e	PAPS (adenosine 3'-phosphate 5'-phosphosulfate) 3'(2'),5'-bisphosphate nucleotidase	-0.0639358	-1.02328	-0.627761	-1.58711	-0.563834	130	123	84	40
c	Ent638_0394	ytfJ	CDS	-3	444783	445340	558	-	pr	putative transcriptional regulator	0.556536	-1.18087	-1.41475	-3.15214	-1.97127	45	65	17	7
c	Ent638_0395	e0395	CDS	2	445664	445870	207	-	o	conserved protein of unknown function	-1.21967	-3.54457	-1.39402	-3.71889	-0.174354	61	21	22	2
c	Ent638_0396	e0396	CDS	-2	445945	447282	1338	-	o	conserved membrane protein of unknown function	-0.698179	0.550435	-0.691291	0.557325	0.00687968	115	66	70	103
c	Ent638_0397	msrA	CDS	-3	447504	448145	642	-	e	methionine sulfoxide reductase A	0.659178	-1.37216	0.997397	-1.03394	0.33823	82	130	163	60
c	Ent638_0398	e0398	CDS	3	448368	450101	1734	-	o	conserved exported protein of unknown function	-0.0778	0.567347	0.233483	0.878632	0.311283	94	90	112	166
c	Ent638_0399	e0399	CDS	2	450098	453874	3777	-	o	conserved exported protein of unknown function	-0.0321032	2.36577	-0.32455	2.07332	-0.292448	165	161	132	680
c	Ent638_0400	e0400	CDS	1	453877	454221	345	-	o	conserved protein of unknown function	-0.125772	-2.44324	-0.0751035	-2.39258	0.0506614	91	84	86	16
c	Ent638_0401	smfA	CDS	1	454627	455160	534	9	s	Fimbria A protein precursor	2.66323	1.66268	1.58524	0.584657	-1.07801	0	5	3	10
c	Ent638_0402	e0402	CDS	3	455232	455792	561	9	s	Fimbrial protein precursor	3.58525	33.5679	-29.076	0.906538	-32.6613	0	1	0	8
c	Ent638_0403	mrfC	CDS	1	455824	458331	2508	9	s	Fimbrial biogenesis outer membrane usher protein	0.378706	4.39668	0.552841	4.57084	0.174164	10	13	14	306
c	Ent638_0404	yfcS	CDS	2	458363	459130	768	9	c	Periplasmic pilus exported chaperone	0.602892	0.722164	0.567327	0.686588	-0.0355694	9	13	13	22
c	Ent638_0405	e0405	CDS	3	459153	459740	588	9	s	Fimbrial protein precursor	-0.943179	0.938324	-0.47365	1.40784	0.469507	8	1	5	11
c	Ent638_0406	e0406	CDS	2	459755	460309	555	9	ps	Putative fimbrial protein precursor	0.0997047	-0.415353	1.09984	0.584836	1.00018	4	3	9	7
c	Ent638_0407	e0407	CDS	1	460321	460833	513	9	ps	Putative fimbrial-like adhesin exported protein	1.18786	0.58466	0.353926	-0.249281	-0.833933	6	13	7	12
c	Ent638_0408	e0408	CDS	2	460841	461386	546	9	s	Fimbrial protein precursor	0.0996876	-0.000302744	0.94782	0.847873	0.848159	4	3	8	9
c	Ent638_0409	e0409	CDS	1	461386	462357	972	9	s	Fimbrial protein precursor	-0.137308	0.727596	0.125835	0.990769	0.263177	14	13	15	26
c	Ent638_0410	e0410	CDS	1	462415	464073	1659	9	m	O-antigen polymerase precursor	0.807608	2.18477	0.655662	2.03283	-0.151922	13	23	20	96
c	Ent638_0411	ppa	CDS	-2	464164	464694	531	-	e	inorganic pyrophosphatase	0.175862	-2.3618	0.818606	-1.71906	0.642747	420	470	734	143
c	Ent638_0412	ytfQ	CDS	1	465004	465960	957	-	pt	putative sugar transporter subunit: periplasmic-binding component of ABC superfamily	-0.612463	0.141101	-2.80101	-2.04745	-2.18857	236	151	32	37
c	Ent638_0413	ytfR	CDS	3	466026	467528	1503	-	pt	putative sugar transporter subunit: ATP-binding component of ABC superfamily	-0.267751	2.32163	-1.88235	0.707056	-1.61458	59	48	15	78
c	Ent638_0414	ytfT	CDS	1	467542	468564	1023	-	pt	putative sugar transporter subunit: membrane component of ABC superfamily	-0.627837	1.55866	-1.60175	0.584764	-0.973895	28	18	9	28
c	Ent638_0415	yjfF	CDS	2	468551	469552	1002	-	pt	putative sugar transporter subunit: membrane component of ABC superfamily	-0.346233	2.075	-2.08314	0.338084	-1.73692	30	22	6	29
c	Ent638_0416	tar	CDS	2	469646	471214	1569	-	r	Methyl-accepting chemotaxis protein II (MCP-II) (Aspartate chemoreceptor protein)	0.70145	0.0541492	-1.24711	-1.89441	-1.94856	225	367	95	98
c	Ent638_0417	e0417	CDS	-3	471249	471548	300	-	r	Transcriptional regulator, LysR family	2.95446	-32.5358	1.45972	-34.0305	-1.49474	1	9	3	0
c	Ent638_0418	fbp	CDS	-1	471695	472693	999	-	e	fructose-1,6-bisphosphatase I	-0.258822	-0.822689	-0.449612	-1.01348	-0.190792	740	617	540	305
c	Ent638_0419	mpl	CDS	3	472893	474266	1374	-	e	UDP-N-acetylmuramate:L-alanyl-gamma-D-glutamyl-meso-diaminopimelate ligase	-0.257538	0.094029	-0.292751	0.0588213	-0.0352082	181	151	148	158
c	Ent638_0420	e0420	CDS	-3	474324	475532	1209	-	pe	Putative thioredoxin-like protein	0.436456	1.53465	-3.97908	-2.88089	-4.41555	231	310	15	40
c	Ent638_0421	e0421	CDS	-2	475837	476388	552	-	o	conserved protein of unknown function	-0.2469	-1.91356	0.065566	-1.60109	0.312461	72	59	75	20
c	Ent638_0422	pmbA	CDS	2	476483	477835	1353	-	e	peptidase required for the maturation and secretion of the antibiotic peptide MccB17	0.231357	-0.187844	0.117936	-0.301259	-0.113413	172	199	186	164
c	Ent638_0423	cybC	CDS	2	477929	478315	387	10	c	Soluble cytochrome b562 precursor (Cytochrome b-562)	0.36663	-2.08629	0.658623	-1.7943	0.291992	153	197	242	53
c	Ent638_0424	e0424	CDS	1	478657	478977	321	10	r	Transcriptional regulator with a PRD domain	0.933089	-1.1158	0.241308	-1.80756	-0.691748	4	7	1	2
c	Ent638_0425	e0425	CDS	3	478989	479351	363	10	o	Putative cytoplasmic protein	1.52381	-0.0527668	-0.192357	-1.76896	-1.71618	6	15	1	5
c	Ent638_0426	e0426	CDS	1	479353	479652	300	10	o	Putative cytoplasmic protein	1.58513	1.58468	-0.999719	-1.00015	-2.58484	0	2	0	2
c	Ent638_0427	e0427	CDS	2	479675	480451	777	10	o	putative inner membrane protein precursor	0.125731	3.33955	-2.45914	0.754705	-2.58485	7	8	1	13
c	Ent638_0428	e0428	CDS	3	480465	481106	642	10	o	putative inner membrane protein	0.374645	3.9066	-3.7546	-0.222668	-4.12926	9	11	0	9
c	Ent638_0429	e0429	CDS	1	481150	482283	1134	10	pe	Putative dihydroorotase (peptidase)	0.251713	2.2545	-0.347624	1.6552	-0.599302	14	16	10	53
c	Ent638_0430	selA.1	CDS	2	482267	483385	1119	10	e	Selenocysteine synthase [L-seryl-tRNA(Ser) selenium transferase (Pyridoxal phosphate-dependent enzyme)	0.000209618	1.10402	0.0245363	1.12834	0.0243311	20	20	20	42
c	Ent638_0431	e0431	CDS	1	483382	484122	741	10	o	conserved protein of unknown function	0.537311	1.08989	-0.717931	-0.165372	-1.25524	17	24	8	22
c	Ent638_0432	e0432	CDS	2	484283	485428	1146	10	pe	Putative 6-phosphogluconolactonase	0.55965	1.06058	0.610349	1.11128	0.0507081	19	28	29	60
c	Ent638_0433	e0433	CDS	3	485448	487358	1911	10	r	Transcriptional antiterminator, BglG	-0.331797	2.17654	-0.372628	2.13572	-0.0408274	60	48	45	209
c	Ent638_0434	relB	CDS	2	487436	487678	243	10	e	bifunctional antitoxin of the RelE-RelB toxin-antitoxin system and transcriptional repressor;	0.65917	-32.6613	-0.662698	-33.9832	-1.32191	3	9	3	0
c	Ent638_0435	relE	CDS	3	487668	487952	285	10	e	toxin of the RelE-RelB toxin-antitoxin system	0.160619	-1.50278	0.000278539	-1.66308	-0.160334	5	3	5	2
c	Ent638_0436	nrdG	CDS	-2	487954	488418	465	-	e	anaerobic ribonucleotide reductase activating protein	-0.892831	0.262746	0.621772	1.77731	1.51458	4	1	5	8
c	Ent638_0437	nrdD	CDS	-2	488578	490716	2139	-	e	anaerobic ribonucleoside-triphosphate reductase	0.40768	0.671123	2.20195	2.46538	1.79427	31	42	144	232
c	Ent638_0438	treC	CDS	-2	491092	492747	1656	-	e	trehalose-6-P hydrolase	0.154976	3.67489	-2.71086	0.809057	-2.86585	68	74	10	131
c	Ent638_0439	treB	CDS	-2	492799	494220	1422	-	t	fused trehalose(maltose)-specific PTS enzyme: IIB component ; IIC component	0.167268	2.10468	-2.6555	-0.718091	-2.82277	111	125	18	76
c	Ent638_0440	treR	CDS	-3	494460	495407	948	-	r	DNA-binding transcriptional repressor	-0.14601	1.0164	0.0515075	1.21392	0.197513	27	25	29	58
c	Ent638_0441	mgtA	CDS	1	495850	498558	2709	-	t	magnesium transporter	-0.282119	4.5754	-0.206161	4.65132	0.0759414	15	11	12	306
c	Ent638_0442	nahA	CDS	2	498926	501310	2385	-	e	Beta-N-acetylhexosaminidase precursor	0.278345	1.50379	-0.836204	0.38925	-1.11454	158	192	89	250
c	Ent638_0443	e0443	CDS	-2	501772	502812	1041	-	o	Hypothetical protein of unknown function	-0.822887	1.47365	0.231602	2.52811	1.05446	7	1	7	23
c	Ent638_0444	e0444	CDS	-3	503010	503465	456	-	o	hypothetical protein of unknown function	29.0762	33.3614	0	4.28519	-29.0762	0	0	0	6
c	Ent638_0445	yjgF	CDS	-3	504108	504494	387	-	pe	ketoacid-binding protein	-0.621595	-2.68277	-0.813431	-2.87461	-0.191849	152	97	85	13
c	Ent638_0446	pyrI	CDS	-3	504567	505028	462	-	e	aspartate carbamoyltransferase, regulatory subunit	-0.727161	-1.43919	-0.727178	-1.43925	-2.99351e-05	34	18	20	8
c	Ent638_0447	pyrB	CDS	-3	505041	505973	933	-	e	aspartate carbamoyltransferase, catalytic subunit	-0.103472	-1.12963	0.0563569	-0.969774	0.159863	67	58	67	32
c	Ent638_0448	argR	CDS	-1	506213	506692	480	-	r	Transcriptional regulator, ArgR family	-0.736773	3.2851	-2.32164	1.70026	-1.58484	3	1	0	6
c	Ent638_0449	e0449	CDS	-2	506776	508179	1404	-	c	Putative C4-dicarboxylate anaerobic carrier precursor	-0.51435	5.07293	-1.15171	4.43558	-0.637336	7	4	2	100
c	Ent638_0450	argI	CDS	-3	508227	509231	1005	-	e	Ornithine carbamoyltransferase 1 (OTCase 1)	0.585161	4.22852	1.00029	4.64367	0.415142	0	1	1	24
c	Ent638_0451	arcC	CDS	-1	509609	510520	912	-	e	Carbamate kinase	32.6612	35.3048	0	2.64358	-32.6612	0	1	0	25
c	Ent638_0452	arcA	CDS	-3	510531	511751	1221	-	e	Arginine deiminase (ADI) (Arginine dihydrolase) (AD)	31.0762	4.74117	31.6613	5.32624	0.585069	0	1	0	53
c	Ent638_0453	e0453	CDS	3	512427	512879	453	-	o	conserved protein of unknown function	-1.41486	-1.17432	0.874749	1.11531	2.28962	8	1	15	6
c	Ent638_0454	yagE	CDS	1	513079	513987	909	-	pe	putative lyase/synthase; CP4-6 prophage	0.118069	1.41248	-2.23237	-0.937956	-2.35044	63	67	13	36
c	Ent638_0455	yagF	CDS	3	514002	515969	1968	-	pe	putative dehydratase; CP4-6 prophage	-0.416645	3.22854	-2.7167	0.928478	-2.30006	87	66	12	123
c	Ent638_0456	yagG	CDS	3	516324	517703	1380	-	t	putative Na+/H+/sugar symporter; CP4-6 prophage	-0.481302	3.59247	-1.6856	2.38817	-1.20429	24	17	8	92
c	Ent638_0457	yagH	CDS	3	517716	519335	1620	-	pe	putative xylosidase/arabinosidase; CP4-6 prophage	-0.0187472	2.63	-1.69306	0.955646	-1.67434	51	46	16	97
c	Ent638_0458	yagI	CDS	-2	519343	520101	759	-	r	DNA-binding transcriptional regulator; CP4-6 prophage	-0.534519	-0.939855	0.271051	-0.134264	0.805581	51	34	62	33
c	Ent638_0459	argF	CDS	-3	520227	521231	1005	-	e	ornithine carbamoyltransferase 2, chain F; CP4-6 prophage	-0.263737	-1.42008	0.814158	-0.342173	1.0779	115	94	203	75
c	Ent638_0460	e0460	CDS	3	521397	521822	426	-	o	conserved protein of unknown function	0.952627	-2.92716	0.569578	-3.3102	-0.383033	82	145	118	16
c	Ent638_0461	miaE	CDS	3	521865	522623	759	-	e	tRNA-(ms[2]io[6]A)-hydroxylase	0.111272	0.584678	0.163785	0.637182	0.0525045	17	15	19	28
c	Ent638_0462	e0462	CDS	1	522649	523380	732	-	o	Hypothetical exported protein of unknown function	0.380631	-0.152288	0.21912	-0.313794	-0.16151	38	50	45	40
c	Ent638_R0015	eR0015	tRNA	1	523489	523573	85	-	NA	tRNA-Leu	-0.192383	-30.0763	-1.99971	-31.8837	-1.80735	0	1	0	0
c	Ent638_0463	intB	CDS	2	523760	525022	1263	11	pe	putative integrase; KpLE2 phage-like element	-0.0259383	-0.272531	0.0512107	-0.195381	0.0771491	111	108	115	95
c	Ent638_0464	e0464	CDS	1	525229	526878	1650	11	o	conserved protein of unknown function	-0.779019	0.505839	-0.149066	1.1358	0.629953	138	76	125	178
c	Ent638_0465	e0465	CDS	2	526883	528205	1323	11	o	conserved protein of unknown function	-0.48356	0.0641983	0.0851649	0.632935	0.568731	109	77	116	122
c	Ent638_0466	e0466	CDS	3	528186	533264	5079	11	pe	Putative protein with Cell division FtsK/SpoIIIE domain	-0.2839	1.50747	-0.20335	1.58802	0.0805481	445	365	387	1093
c	Ent638_0467	Gp98	CDS	3	533304	534407	1104	11	h	Putative phage Gp98 protein	-0.597854	-0.943908	0.183886	-0.162197	0.781712	71	48	82	42
c	Ent638_0468	e0468	CDS	1	534400	535356	957	11	pe	Putative phage Gp96 protein	-1.08473	-0.799995	0.425579	0.710318	1.51031	23	9	31	16
c	Ent638_0469	dndE	CDS	-1	535406	535744	339	11	pe	Putative DNA sulfur modification protein DndE	-0.316174	-2.56736	0.277831	-1.9734	0.593995	21	16	26	4
c	Ent638_0470	dndD	CDS	-2	535759	537759	2001	11	e	DNA sulfur modification protein (with SMC domain)	-0.188257	1.00312	-0.0891955	1.10217	0.0990546	148	130	141	281
c	Ent638_0471	dndC	CDS	-1	537749	539383	1635	11	e	Sulfurtransferase	-0.363249	0.535388	-0.242746	0.655883	0.120494	152	118	129	186
c	Ent638_0472	dndB	CDS	-2	539380	540465	1086	11	e	DNA sulfur modification protein	0.479169	-0.288388	0.408211	-0.359351	-0.0709596	84	117	112	92
c	Ent638_0473	e0473	CDS	-2	541444	541626	183	11	o	conserved protein of unknown function	-0.736767	-33.5999	1.20193	-31.6612	1.93874	2	1	7	0
c	ENT630494	ENT630494	CDS	3	541638	541904	267	11	pe	Putative antirestriction protein; CP4-57 prophage (fragment)	0.700675	-1.11577	0.700728	-1.11573	4.7315e-05	3	3	4	2
c	Ent638_0474	yfjY	CDS	3	541914	542387	474	11	f	DNA repair protein radC-like; CP4-57 prophage	0.0963793	0.980618	-0.60978	0.274474	-0.706167	9	10	5	12
c	Ent638_0475	e0475	CDS	3	542424	542618	195	11	o	conserved protein of unknown function	1.0002	-31.8837	1.80763	-31.0762	0.807427	1	1	1	0
c	Ent638_0476	yeeU	CDS	2	542639	542962	324	11	h	antitoxin of the YeeV-YeeU toxin-antitoxin system; CP4-44 prophage, YagBYeeUYfjZ family protein	-3.70023	-0.415364	0.299862	3.58475	4.00013	4	0	4	4
c	Ent638_0477	ypjF	CDS	3	542994	543314	321	11	f	Toxin of the YpjF-YfjZ toxin-antitoxin	30.0762	31.661	0	1.58476	-30.0762	0	0	0	1
c	Ent638_0478	e0478	CDS	1	543427	544260	834	11	o	conserved protein of unknown function	-0.476202	1.50221	-0.244837	1.73354	0.231337	10	2	8	25
c	Ent638_0479	e0479	CDS	1	544357	544605	249	11	r	Transcriptional regulator, CopG family	-1.6519	-33.8836	0.348188	-31.8836	2.00007	6	1	7	0
c	Ent638_0480	e0480	CDS	1	544609	544884	276	11	h	Plasmid stabilization system	0.678346	-3.62479	0.565888	-3.73727	-0.112468	8	13	12	1
c	Ent638_0481	e0481	CDS	-1	545015	545908	894	11	o	conserved protein of unknown function	-0.249183	-0.210502	0.905657	0.944378	1.15486	20	16	39	33
c	Ent638_0482	pelB	CDS	-3	546240	547949	1710	11	e	Pectate lyase precursor	0.530846	4.5726	-0.262743	3.77895	-0.793622	5	6	5	118
c	Ent638_0483	kdgM	CDS	-2	548020	548721	702	11	c	Oligogalacturonate-specific porin kdgM precursor	0	34.1846	0	34.1846	0	0	0	0	11
c	Ent638_0484	e0484	CDS	2	549359	549898	540	11	r	Response regulator receiver protein	0.695407	1.07009	-1.0701	-0.695435	-1.76551	7	8	3	7
c	Ent638_0485	trpS	CDS	-3	549918	550922	1005	11	e	Tryptophanyl-tRNA synthetase (Tryptophan--tRNA ligase) (TrpRS)	0.251775	0.5612	1.56218	1.8716	1.31041	7	4	20	27
c	Ent638_0486	e0486	CDS	-3	551121	551933	813	11	e	GCN5-related N-acetyltransferase	-0.618217	-0.0382378	-0.501125	0.0788417	0.117072	36	24	25	25
c	Ent638_0487	e0487	CDS	-2	551977	552363	387	11	e	Glyoxalase/bleomycin resistance protein/dioxygenase	-0.754666	-0.656348	-0.0541585	0.044157	0.70051	9	5	8	5
c	Ent638_0488	e0488	CDS	1	552619	553389	771	11	r	Transcriptional regulator, DeoR family	-0.620178	-0.489334	-0.364278	-0.233431	0.255904	34	22	27	19
c	Ent638_0489	clpP	CDS	2	553454	554059	606	11	e	ATP-dependent Clp protease proteolytic subunit 3 (Endopeptidase Clp 3)	0.497913	-2.11987	0.595513	-2.02227	0.0975956	77	107	117	26
c	Ent638_0490	e0490	CDS	-1	554090	554386	297	11	o	Hypothetical protein of unknown function	0.678258	-3.50279	1.76582	-2.41521	1.08756	1	0	5	1
c	Ent638_0491	e0491	CDS	2	554591	555712	1122	11	o	conserved protein of unknown function (Cupin 4 family protein )	-0.115254	0.18701	1.39793	1.70023	1.51323	17	16	43	51
c	Ent638_0492	e0492	CDS	1	555799	556773	975	11	r	Transcription regulator, AraC family	0.203061	1.0223	0.576166	1.3954	0.373123	17	20	26	49
c	Ent638_0493	foxA	CDS	2	556913	559003	2091	11	rc	Ferrioxamine B receptor precursor	-0.807092	3.70152	0.192944	4.70154	1.00004	11	5	13	173
c	Ent638_0494	yjiR	CDS	-3	559431	560846	1416	11	pr	putative fused DNA-binding transcriptional regulator ; aminotransferase	0.347629	0.661063	0.323746	0.637185	-0.0238734	63	79	80	125
c	Ent638_0495	yjiS	CDS	2	561023	561184	162	11	o	conserved protein of unknown function	0	-30.0763	30.0763	0	30.0763	0	0	0	0
c	Ent638_0496	e0496	CDS	-3	561234	561488	255	11	o	conserved protein of unknown function	2.70061	-31.0763	1.00029	-32.7766	-1.70029	0	2	1	0
c	Ent638_0497	e0497	CDS	-3	561588	562979	1392	11	e	Fused transcriptional regulator aminotransferase protein, GntR MocR domains	-0.345559	2.0225	-0.149099	2.21896	0.196448	20	16	18	74
c	Ent638_0498	e0498	CDS	3	563082	563561	480	11	e	Alkylhydroperoxidase like protein, AhpD family	-0.929462	-0.710778	0.433241	0.651968	1.36272	13	3	17	11
c	Ent638_0499	e0499	CDS	-2	563722	564126	405	11	o	conserved exported protein of unknown function	3.24818	29.661	-30.076	-3.66327	-33.3242	0	5	0	0
c	Ent638_0500	e0500	CDS	2	564599	564853	255	11	r	Transcriptional regulator, ArsR family (fragment)	30.0762	1.16962	30.0763	1.16971	9.52936e-05	0	0	0	1
c	ENT630521	ENT630521	CDS	1	564829	565098	270	11	r	Putative transcriptional regulator (fragment)	-0.736766	-1.73724	0.000275311	-1.0002	0.737021	1	1	0	1
c	Ent638_0501	e0501	CDS	-1	565130	569245	4116	11	e	Outer membrane autotransporter barrel domain precursor with Pectin lyase fold/virulence domain	-0.211254	4.9146	-0.0668283	5.05901	0.144415	21	19	21	625
c	Ent638_0502	e0502	CDS	3	569592	570203	612	11	r	Response regulator receiver protein	29.0762	33.661	0	4.58474	-29.0762	0	0	0	7
c	Ent638_0503	e0503	CDS	2	570230	570583	354	11	o	Hypothetical protein of unknown function	0	0.58466	30.0763	30.661	30.0763	0	0	0	1
c	Ent638_0504	slyA	CDS	1	570700	571164	465	11	r	Transcriptional regulator slyA (Salmolysin) (Cytolysin slyA)	0.497749	-0.595925	1.0003	-0.0933747	0.502566	5	6	11	7
c	Ent638_0505	e0505	CDS	3	571167	572231	1065	11	c	Secretion protein HlyD family protein	0.174289	1.89209	0.0368159	1.7546	-0.137482	13	14	13	49
c	Ent638_0506	e0506	CDS	2	572234	573310	1077	11	pt	Putative membrane protein possibly involved in secretion	0.0357835	1.31644	0.485732	1.76644	0.449994	13	8	18	46
c	Ent638_0507	e0507	CDS	-2	573280	574578	1299	-	o	conserved membrane protein of unknown function	-0.202153	1.17943	-0.126466	1.25514	0.0757041	35	29	32	73
c	Ent638_0508	ssdA	CDS	2	574727	576097	1371	-	e	Succinate-semialdehyde dehydrogenase [NADP+] (SSDH)	0.114293	1.11293	0.790555	1.78921	0.676271	28	28	49	106
c	Ent638_0509	yjiA	CDS	-1	576233	577186	954	-	pe	putative GTPase	-0.249071	-0.625373	0.392557	0.016253	0.64161	69	57	88	57
c	Ent638_0510	e0510	CDS	-3	577197	577400	204	-	o	conserved protein of unknown function	-1.29528	-34.3982	0.567324	-32.5356	1.86262	9	2	13	0
c	Ent638_0511	e0511	CDS	-2	577495	579648	2154	-	o	conserved membrane protein of unknown function	-2.0476	-0.03963	0.361014	2.36897	2.40861	164	41	223	210
c	Ent638_0512	e0512	CDS	-2	579853	580764	912	-	r	Regulatory protein, DeoR	1.50271	1.93261	0.874748	1.30463	-0.627982	2	5	1	14
c	Ent638_0513	tsr.1	CDS	2	580907	582667	1761	-	r	methyl-accepting chemotaxis protein I, serine sensor receptor	0.369132	1.09331	-1.29766	-0.573485	-1.6668	159	202	64	137
c	Ent638_0514	mdoB	CDS	-1	582728	585025	2298	-	e	phosphoglycerol transferase I	-0.456566	3.01054	-1.69613	1.77098	-1.23956	89	65	27	216
c	Ent638_0515	yjjA	CDS	-3	585291	585773	483	-	prc	Putative glycoprotein/receptor	0.259003	-1.35118	0.652355	-0.957848	0.39333	18	22	29	11
c	Ent638_0516	dnaC	CDS	-3	585858	586595	738	-	cp	DNA biosynthesis protein	0.316864	-0.855897	0.466852	-0.705901	0.149989	37	46	51	28
c	Ent638_0517	dnaT	CDS	-1	586592	587089	498	-	f	DNA biosynthesis protein (primosomal protein I)	-0.651922	-1.51491	0.447772	-0.415164	1.09975	21	12	28	10
c	Ent638_0518	ohr	CDS	-2	587263	587691	429	-	e	Organic hydroperoxide resistance protein	-0.414847	-1.2931	0.952038	0.0738024	1.3669	25	18	49	19
c	Ent638_0519	ohrR	CDS	-2	587776	588228	453	-	r	Organic hydroperoxide resistance transcriptional regulator	-1.61128	-1.4153	-0.321656	-0.125641	1.28963	18	2	14	5
c	Ent638_0520	e0520	CDS	-3	588270	588911	642	-	r	Transcriptional regulator, TetR family	0.0526254	-1.54462	0.374681	-1.22255	0.322065	36	37	46	16
c	Ent638_0521	yjjB	CDS	-3	588978	589451	474	-	m	conserved membrane protein of unknown function	0.348156	-0.955931	1.54087	0.236796	1.19274	3	4	10	5
c	Ent638_0522	e0522	CDS	-1	589442	590218	777	-	o	conserved membrane protein of unknown function	-1.41486	-0.000312088	1.17022	2.5848	2.58511	8	2	17	18
c	Ent638_0523	yjjQ	CDS	3	590598	591320	723	-	r	DNA-binding transcriptional regulator	1.36956	2.58469	-0.584692	0.630335	-1.95433	2	4	1	16
c	Ent638_0524	bglJ	CDS	2	591332	591967	636	-	r	DNA-binding transcriptional activator	-0.203317	0.0821848	-0.160183	0.125318	0.0431237	13	10	11	12
c	Ent638_0525	e0525	CDS	-1	592013	592471	459	-	f	YbaK/prolyl-tRNA synthetase associated region	0.314118	-2.15559	-0.299876	-2.76958	-0.613981	60	74	49	11
c	Ent638_0526	lacE.3	CDS	2	592799	594142	1344	-	t	PTS system, lactose/cellobiose family IIC subunit	0.32836	1.2925	-1.85216	-0.888025	-2.18052	108	134	30	73
c	Ent638_0527	fhuF	CDS	-1	594224	595012	789	-	c	ferric iron reductase involved in ferric hydroximate transport	0.32429	-0.673342	1.13177	0.134151	0.807487	43	54	95	60
c	Ent638_0528	hmsT	CDS	-2	595111	596175	1065	-	e	Diguanylate cyclase/phosphodiesterase domain 1 (GGDEF domain)	-0.276167	0.584705	-0.0400057	0.820862	0.236141	36	28	34	53
c	Ent638_0529	e0529	CDS	1	596431	596661	231	-	o	conserved membrane protein of unknown function	0.585155	0.925692	1.90718	2.24775	1.32205	1	1	2	10
c	Ent638_R0016	eR0016	tRNA	-1	596702	596788	87	-	NA	tRNA-Leu	0	0	0	0	0	0	0	0	0
c	Ent638_R0017	eR0017	tRNA	-1	596820	596906	87	-	NA	tRNA-Leu	0	0	0	0	0	0	0	0	0
c	Ent638_R0018	eR0018	tRNA	-1	596935	597021	87	-	NA	tRNA-Leu	-2.73676	-32.9832	-0.414754	-30.6612	2.32201	6	1	4	0
c	Ent638_0530	rsmC	CDS	-3	597177	598205	1029	-	e	16S RNA m2G1207 methylase	0.0404387	0.050801	0.132609	0.142965	0.092176	59	60	63	66
c	Ent638_0531	holD	CDS	3	598308	598721	414	-	e	DNA polymerase III, psi subunit	-0.185146	-2.32637	0.295346	-1.84588	0.480478	46	41	57	11
c	Ent638_0532	rimI	CDS	1	598690	599133	444	-	e	acetylase for 30S ribosomal subunit protein S18	-0.551493	-1.59365	-0.314929	-1.35707	0.236564	35	23	28	10
c	Ent638_0533	yjjG	CDS	3	599148	599825	678	-	e	dUMP phosphatase	-0.840032	-0.708114	-0.179415	-0.0474787	0.660628	37	20	33	20
c	Ent638_0534	prfC	CDS	1	599917	601506	1590	-	f	peptide chain release factor RF-3	0.00900614	-0.332875	-0.271992	-0.613873	-0.280998	219	219	181	144
c	Ent638_0535	osmY	CDS	1	601810	602427	618	-	cp	periplasmic protein	-0.655475	0.407288	-0.228357	0.834408	0.427117	420	267	361	475
c	Ent638_0536	e0536	CDS	3	602511	602672	162	-	o	conserved exported protein of unknown function	-0.625722	-3.19143	0.199471	-2.36622	0.825208	118	73	137	15
c	Ent638_0537	yjjU	CDS	2	602822	603892	1071	-	pe	putative esterase	0.0997291	-0.577088	0.652366	-0.0244446	0.552642	56	60	88	59
c	Ent638_0538	yjjV	CDS	1	603889	604671	783	-	pe	putative DNase	0.122704	0.38635	0.464691	0.72834	0.341987	26	29	36	47
c	Ent638_0539	yjjW	CDS	-2	604666	605526	861	-	pe	putative pyruvate formate lyase activating enzyme	0.526279	0.784929	0.911041	1.16972	0.3848	8	11	14	27
c	Ent638_0540	e0540	CDS	-1	605501	607048	1548	-	o	conserved protein of unknown function	0.335983	1.90048	1.16255	2.72696	0.826506	14	12	31	115
c	Ent638_0541	deoC	CDS	3	607311	608090	780	-	e	2-deoxyribose-5-phosphate aldolase, NAD(P)-linked	-0.239714	-0.942047	0.455467	-0.246876	0.695166	41	35	56	29
c	Ent638_0542	deoA	CDS	1	608146	609468	1323	-	e	thymidine phosphorylase	0.0991991	0.653623	0.759275	1.31369	0.660072	56	60	95	150
c	Ent638_0543	deoB	CDS	2	609521	610744	1224	-	e	phosphopentomutase	0.245021	0.180646	0.250094	0.18572	0.00507474	244	288	289	326
c	Ent638_0544	deoD	CDS	3	610881	611603	723	-	e	purine-nucleoside phosphorylase	0.549903	-1.10741	0.343993	-1.31331	-0.205904	202	288	253	119
c	Ent638_0545	lplA	CDS	-2	611665	612681	1017	-	e	lipoate-protein ligase A	0.0458084	-0.552814	0.00027687	-0.598354	-0.045543	62	63	62	42
c	Ent638_0546	e0546	CDS	-2	612721	613365	645	-	o	conserved exported protein of unknown function	-0.300114	-0.839792	-0.382591	-0.922303	-0.0825131	44	35	33	19
c	Ent638_0547	serB	CDS	1	613483	614451	969	-	e	3-phosphoserine phosphatase	0.0965905	-1.46865	0.300929	-1.26431	0.204334	82	86	100	36
c	Ent638_0548	radA	CDS	3	614463	615848	1386	-	cp	repair protein radA homolog	-0.0583623	-0.194606	0.174615	0.0383798	0.232981	109	103	123	107
c	Ent638_0549	nadR	CDS	1	615916	617148	1233	-	r	bifunctional DNA-binding transcriptional repressor and NMN adenylyltransferase	0.418791	-0.136262	0.100456	-0.454595	-0.318333	102	134	109	99
c	Ent638_0550	e0550	CDS	-2	617626	618627	1002	-	pe	Putative Zn-dependent oxidoreductase	0.682091	1.69084	0.585259	1.594	-0.0968305	16	25	23	76
c	Ent638_0551	e0551	CDS	2	618734	619633	900	-	r	Transcriptional regulator, LysR family	-0.289366	0.851804	0.101555	1.24276	0.390922	18	13	19	35
c	Ent638_0552	yjjK	CDS	-3	619953	621620	1668	-	pt	putative fused transporter subunits of ABC superfamily: ATP-binding components	-0.419111	-0.375181	-1.03037	-0.986445	-0.611263	554	413	272	207
c	Ent638_0553	slt	CDS	2	621848	623785	1938	-	e	lytic murein transglycosylase, soluble	0.151748	1.10646	-0.419455	0.535259	-0.571202	204	227	153	328
c	Ent638_0554	trpR	CDS	1	623803	624177	375	-	r	DNA-binding transcriptional repressor, tryptophan-binding	-0.985264	-3.48858	0.0291419	-2.47419	1.0144	33	16	33	3
c	Ent638_0555	yjjX	CDS	-3	624168	624683	516	-	pe	thiamin metabolism associated protein	0.13638	-1.57292	0.350501	-1.35882	0.214128	30	31	37	13
c	Ent638_0556	ytjC	CDS	2	624734	625381	648	-	e	phosphoglyceromutase 2, co-factor independent	-0.0351708	-0.81656	-0.764902	-1.54629	-0.729733	137	134	81	46
c	Ent638_0557	rob	CDS	-2	625378	626247	870	-	r	DNA-binding transcriptional activator	0.0342489	-0.00783876	-0.118039	-0.160122	-0.152278	139	142	127	128
c	Ent638_0558	e0558	CDS	2	626459	626929	471	-	o	conserved exported protein of unknown function	0.054118	-1.62477	0.0804378	-1.59845	0.0263063	34	36	36	12
c	Ent638_0559	creB	CDS	1	626944	627633	690	-	r	DNA-binding response regulator in two-component regulatory system with CreC	-0.388075	-0.985644	0.139261	-0.4583	0.527339	30	23	33	16
c	Ent638_0560	creC	CDS	3	627633	629057	1425	-	r	sensory histidine kinase in two-component regulatory system with CreB or PhoB, regulator of the CreBC regulon	-0.377049	1.96165	-0.649969	1.68874	-0.272918	37	29	24	93
c	Ent638_0561	creD	CDS	3	629115	630482	1368	-	m	Tolerance to colicin E2 protein (Inner membrane)	2.3222	3.977	1.22268	2.87745	-1.09954	2	9	4	72
c	Ent638_0562	arcA.1	CDS	-3	630528	631244	717	-	r	DNA-binding response regulator in two-component regulatory system with ArcB or CpxA	-0.0141299	-0.53929	-0.618487	-1.14365	-0.604357	639	633	417	287
c	Ent638_0563	yjtD	CDS	2	631880	632566	687	-	pe	rRNA methyltransferase	-0.214785	-0.552842	-0.240717	-0.578773	-0.0259281	22	19	18	12
c	Ent638_misc_RNA_35	emisc_RNA_35	misc_RNA	1	632771	632902	132	-	NA	Thr_leader	0.132674	-35.5025	0.726094	-34.9091	0.593398	17	16	26	0
c	Ent638_0564	thrA	CDS	3	632928	635390	2463	-	e	fused aspartokinase I ; homoserine dehydrogenase I	0.501498	0.382472	-0.409572	-0.5286	-0.911074	430	605	322	421
c	Ent638_0565	thrB	CDS	1	635392	636321	930	-	e	homoserine kinase	0.650888	-1.14054	-0.288273	-2.0797	-0.939161	281	440	230	101
c	Ent638_0566	thrC	CDS	1	636325	637611	1287	-	e	threonine synthase	0.510137	-0.866935	-0.521563	-1.89864	-1.0317	484	689	337	182
c	Ent638_0567	yaaX	CDS	1	637825	638121	297	-	o	hypothetical protein; putative exported protein	0.211701	-1.09338	-0.247652	-1.55274	-0.459372	5	7	5	2
c	Ent638_0568	e0568	CDS	-2	638260	639033	774	-	o	conserved protein of unknown function	0.0834713	-1.1302	0.580487	-0.633195	0.49702	34	34	50	22
c	Ent638_0569	yaaJ	CDS	-2	639100	640530	1431	-	pt	putative amino acid sodium/proton transporter	-0.240915	1.74974	0.344241	2.33496	0.585193	17	6	21	73
c	Ent638_0570	talB	CDS	2	640793	641746	954	-	e	transaldolase B	-0.0946103	-0.629793	-0.313915	-0.849099	-0.219307	602	555	483	311
c	Ent638_0571	mogA	CDS	2	641846	642445	600	-	f	molybdochelatase MogA, involved in Moco biosynthesis	-0.960366	-1.22266	0.338149	0.075918	1.29854	24	4	30	12
c	Ent638_0572	e0572	CDS	1	642565	643866	1302	12	t	Major facilitator superfamily MFS_1	-0.336473	-0.180043	-0.485137	-0.328712	-0.148667	81	65	58	51
c	Ent638_0573	e0573	CDS	-1	643853	644977	1125	12	t	ABC transporter, substrate binding protein precursor	0.526727	0.0105785	1.23732	0.721176	0.710598	27	40	65	67
c	Ent638_0574	fhuC	CDS	-1	645002	645775	774	12	t	iron-hydroxamate transporter subunit ; ATP-binding component of ABC superfamily	0.834178	0.154011	1.43093	0.750789	0.596779	7	13	20	23
c	Ent638_0575	e0575	CDS	-2	645775	646848	1074	12	t	Transport system permease protein (probable iron uptake)	-0.535909	2.10623	0.09649	2.73867	0.632405	9	3	10	44
c	Ent638_0576	e0576	CDS	-1	647033	648283	1251	12	t	Cl-channel, voltage-gated family protein precursor	-0.0487275	2.21692	0.415336	2.68102	0.464096	10	9	13	62
c	Ent638_0577	e0577	CDS	-2	648400	648966	567	-	o	conserved membrane protein of unknown function	-1.53034	-1.34819	0.107182	0.289334	1.6375	26	9	27	11
c	Ent638_0578	dnaK	CDS	2	649262	651184	1923	-	f	chaperone Hsp70, co-chaperone with DnaJ	0.136759	-0.233639	0.351281	-0.0191166	0.214522	1330	1459	1696	1441
c	Ent638_0579	dnaJ	CDS	1	651271	652419	1149	-	f	chaperone Hsp40, co-chaperone with DnaK	-0.00154281	-0.844297	0.106467	-0.736284	0.108012	279	278	299	167
c	Ent638_0580	nhaA	CDS	2	652589	653764	1176	-	t	sodium-proton antiporter	0.268124	1.46302	0.473033	1.66794	0.204908	16	19	22	59
c	Ent638_0581	nhaR	CDS	3	653823	654725	903	-	r	DNA-binding transcriptional activator	0.335376	0.665944	0.0864583	0.417049	-0.248891	21	27	23	36
c	Ent638_0582	rpsT	CDS	-3	654783	655046	264	-	s	30S ribosomal subunit protein S20	-0.518217	-2.7151	-0.279693	-2.47658	0.238517	364	247	297	40
c	ENT630606	ENT630606	CDS	3	655062	655262	201	-	o	protein of unknown function	-0.57473	-3.90428	-0.226287	-3.55587	0.348425	89	62	82	6
c	Ent638_0583	ribF	CDS	1	655375	656313	939	-	e	bifunctional riboflavin kinase and FAD synthetase	-0.338692	-1.01688	-0.026934	-0.705119	0.31176	178	139	175	87
c	Ent638_0584	ileS	CDS	2	656321	659167	2847	-	e	isoleucyl-tRNA synthetase	-0.14106	0.777443	0.0271445	0.945647	0.168204	496	451	506	866
c	Ent638_0585	lspA	CDS	1	659167	659667	501	-	e	prolipoprotein signal peptidase (signal peptidase II)	-0.18768	-2.55633	-0.0847834	-2.45344	0.102883	87	76	82	14
c	Ent638_0586	fkpB	CDS	2	659723	660193	471	-	e	FKBP-type peptidyl-prolyl cis-trans isomerase (rotamase)	0.0404977	-2.0664	-0.0765709	-2.18347	-0.117063	70	71	67	16
c	Ent638_0587	ispH	CDS	3	660174	661124	951	-	c	1-hydroxy-2-methyl-2-(E)-butenyl 4-diphosphate reductase, 4Fe-4S protein	-0.343405	-0.168136	-0.135067	0.0402038	0.208337	112	88	102	89
c	Ent638_0588	ltrA	CDS	-1	661142	662047	906	-	pr	Putative HTH-type transcriptional regulator ltrA	-0.32172	2.10825	-0.0586152	2.37135	0.263092	8	6	8	35
c	Ent638_0589	e0589	CDS	1	662140	662769	630	-	e	Alanyl-tRNA synthetase-related protein	0.667655	-0.747916	2.00029	0.584718	1.33264	6	8	22	13
c	Ent638_0590	dapB	CDS	1	662923	663744	822	-	e	dihydrodipicolinate reductase	-0.48861	-0.801619	-0.769225	-1.08224	-0.280615	253	181	149	84
c	Ent638_0591	carA	CDS	2	664199	665347	1149	-	e	carbamoyl phosphate synthetase small subunit, glutamine amidotransferase	-0.294923	-1.04827	0.0416915	-0.711658	0.336616	515	418	530	250
c	Ent638_0592	carB	CDS	2	665504	668590	3087	-	e	carbamoyl-phosphate synthase large subunit	-0.369232	-0.224303	0.234049	0.378979	0.603282	957	741	1126	964
c	Ent638_0593	e0593	CDS	2	668729	669205	477	-	o	Hypothetical protein with a MORN variant repeat domain	0.695348	-0.0568903	0.89337	0.141127	0.198022	7	11	12	12
c	Ent638_0594	ygdR	CDS	1	669307	669540	234	-	lp	Uncharacterized lipoprotein ygdR precursor	0.192901	-34.3617	0.478326	-34.0763	0.285396	9	8	13	0
c	Ent638_0595	kefF	CDS	2	669644	670174	531	-	f	glutathione-regulated potassium-efflux system ancillary protein KefF	-0.0211007	-0.968923	0.420618	-0.527226	0.441704	22	22	30	15
c	Ent638_0596	kefC	CDS	3	670167	672032	1866	-	t	potassium:proton antiporter	0.296839	1.22279	0.671489	1.59744	0.374652	61	73	97	228
c	Ent638_0597	folA	CDS	3	672147	672626	480	-	e	dihydrofolate reductase	0.461411	-1.83758	-0.200408	-2.49941	-0.661824	51	68	44	12
c	Ent638_0598	apaH	CDS	-1	672668	673516	849	-	e	diadenosine tetraphosphatase	-0.182464	-0.408813	-0.283276	-0.509634	-0.10082	89	79	73	55
c	Ent638_0599	apaG	CDS	-1	673520	673897	378	-	t	protein associated with Co2+ and Mg2+ efflux	-0.564828	-1.79036	-0.379577	-1.60514	0.185228	36	24	26	8
c	Ent638_0600	ksgA	CDS	-1	673901	674722	822	-	e	S-adenosylmethionine-6-N',N'-adenosyl (rRNA) dimethyltransferase	0.068335	-0.84396	-0.216288	-1.12858	-0.284618	180	185	154	86
c	Ent638_0601	pdxA	CDS	-2	674719	675705	987	-	e	4-hydroxy-L-threonine phosphate dehydrogenase, NAD-dependent	-0.413459	0.164792	-0.833895	-0.255651	-0.420448	117	88	64	74
c	Ent638_0602	surA	CDS	-3	675705	676991	1287	-	e	peptidyl-prolyl cis-trans isomerase (PPIase)	-0.268148	0.198792	-0.653362	-0.186423	-0.385216	308	254	195	225
c	Ent638_0603	imp	CDS	-1	677045	679390	2346	-	f	exported protein required for envelope biosynthesis and integrity	0.00217552	0.616085	-0.300735	0.313174	-0.302911	483	485	393	603
c	Ent638_0604	djlA	CDS	2	679631	680452	822	-	f	DnaJ-like protein, membrane anchored	0.09796	-0.770822	0.148615	-0.720177	0.0506514	52	55	58	34
c	Ent638_0605	rluA	CDS	-1	680486	681139	654	-	e	pseudouridine synthase for 23S rRNA (position 746) and tRNAphe(position 32)	-0.231699	-0.972538	0.0285733	-0.712275	0.260262	33	28	35	17
c	Ent638_0606	hepA	CDS	-1	681158	684064	2907	-	f	RNA polymerase-associated helicase protein (ATPase and RNA polymerase recycling factor)	-0.00525298	1.50807	-0.107458	1.40586	-0.102203	264	261	245	697
c	Ent638_0607	polB	CDS	-2	684193	686655	2463	-	e	DNA polymerase II	-0.61128	2.94474	-0.181143	3.37491	0.430172	36	23	32	246
c	Ent638_0608	araD	CDS	-2	686671	687366	696	-	e	L-ribulose-5-phosphate 4-epimerase	0.38209	1.61862	-0.651794	0.584727	-1.03389	11	14	7	21
c	Ent638_0609	araA	CDS	-1	687419	688921	1503	-	e	L-arabinose isomerase	-0.0992772	3.26503	-0.943116	2.42119	-0.843826	25	23	12	125
c	Ent638_0610	araB	CDS	-3	688932	690641	1710	-	e	L-ribulokinase	-0.494545	3.70016	-1.04703	3.14767	-0.552494	21	14	10	130
c	Ent638_0611	araC	CDS	3	690978	691820	843	-	r	DNA-binding transcriptional dual regulator	-0.073364	-0.296713	-1.9365	-2.15985	-1.86313	134	126	35	28
c	Ent638_0612	e0612	CDS	2	691949	692716	768	-	o	conserved membrane protein of unknown function	-0.472619	-0.325106	-1.13299	-0.985465	-0.66038	45	31	20	17
c	Ent638_0613	thiQ	CDS	-3	692985	693692	708	-	t	thiamin transporter subunit ; ATP-binding component of ABC superfamily	0.13601	-1.24135	0.0377875	-1.33956	-0.098203	51	55	51	22
c	Ent638_0614	thiP	CDS	-2	693676	695286	1611	-	t	fused thiamin transporter subunits of ABC superfamily: membrane components	-0.598204	0.433566	-0.415758	0.616002	0.182437	161	104	120	163
c	Ent638_0615	tbpA	CDS	-3	695262	696245	984	-	t	thiamin transporter subunit ; periplasmic-binding component of ABC superfamily	-0.0366052	-0.952976	-0.0553478	-0.971719	-0.0187395	290	281	278	144
c	Ent638_misc_RNA_25	emisc_RNA_25	misc_RNA	-1	696277	696377	101	-	NA	TPP	0.848208	-32.9832	0.585257	-33.2462	-0.262932	3	6	5	0
c	Ent638_0616	sgrR	CDS	-3	696414	698069	1656	-	r	DNA-binding transcriptional regulator	0.0623648	2.05452	0.136361	2.12849	0.073991	30	30	33	138
c	Ent638_0617	e0617	CDS	1	698158	698310	153	-	o	conserved protein of unknown function	-2.29528	0.125231	-0.710206	1.71034	1.58509	17	1	11	12
c	Ent638_misc_RNA_8	emisc_RNA_8	misc_RNA	1	698311	698381	71	-	NA	SgrS	0	0	0	0	0	0	0	0	0
c	Ent638_0618	setA	CDS	1	698431	699609	1179	-	t	broad specificity sugar efflux system	-0.909657	0.350208	-0.310051	0.949851	0.599627	41	20	33	43
c	Ent638_0619	leuD	CDS	-2	699685	700290	606	-	e	3-isopropylmalate isomerase subunit	0.566404	-1.13067	0.738555	-0.958528	0.172145	145	214	242	110
c	Ent638_0620	leuC	CDS	-1	700301	701701	1401	-	e	3-isopropylmalate isomerase subunit, dehydratase component	0.170343	-0.0615928	0.620521	0.388585	0.450178	484	545	744	712
c	Ent638_0621	leuB	CDS	-2	701704	702795	1092	-	e	3-isopropylmalate dehydrogenase	0.494102	-0.455069	0.635784	-0.313389	0.14168	339	478	527	384
c	Ent638_0622	leuA	CDS	-3	702795	704366	1572	-	e	2-isopropylmalate synthase	0.71556	1.38479	0.711174	1.3804	-0.00438829	330	539	541	1409
c	Ent638_misc_RNA_30	emisc_RNA_30	misc_RNA	-1	704410	704557	148	-	NA	Leu_leader	-0.710318	-33.4686	0.222675	-32.5356	0.933	6	2	7	0
c	Ent638_0623	leuO	CDS	3	705177	706121	945	-	r	DNA-binding transcriptional activator	-0.602484	-0.199549	1.18186	1.58478	1.78431	13	9	29	27
c	ENT630647	ENT630647	CDS	2	706325	706483	159	-	o	protein of unknown function	-0.999795	0	-30.076	-29.0762	-29.0762	0	0	0	0
c	Ent638_0624	ilvI	CDS	2	706508	708232	1725	-	e	acetolactate synthase III, large subunit	-0.0805639	-0.282368	0.0262017	-0.175598	0.106768	349	323	355	292
c	Ent638_0625	ilvH	CDS	3	708234	708725	492	-	e	acetolactate synthase III, thiamin-dependent, small subunit	0.485627	-2.66122	0.202948	-2.9439	-0.282678	102	140	117	18
c	Ent638_0626	fruR	CDS	3	708906	709910	1005	-	r	DNA-binding transcriptional dual regulator	0.0856784	0.141742	0.143135	0.199208	0.0574657	147	153	162	179
c	Ent638_0627	e0627	CDS	1	710512	710970	459	-	o	conserved protein of unknown function	-0.596404	-0.156616	-0.0360289	0.403761	0.560367	188	118	179	164
c	Ent638_0628	mraW	CDS	3	710973	711914	942	-	e	S-adenosyl-dependent methyltransferase activity on membrane-located substrates	-0.36579	1.05518	-0.0295744	1.3914	0.336216	260	202	255	527
c	Ent638_0629	ftsL	CDS	2	711911	712276	366	-	cp	membrane bound cell division protein at septum containing leucine zipper motif	0.240949	-1.85647	0.267034	-1.83039	0.0260862	108	126	130	36
c	Ent638_0630	ftsI	CDS	2	712292	714058	1767	-	e	transpeptidase involved in septal peptidoglycan synthesis (penicillin-binding protein 3)	-0.207131	1.47507	-0.0852534	1.59694	0.121876	249	216	235	652
c	Ent638_0631	murE	CDS	3	714045	715532	1488	-	e	UDP-N-acetylmuramoyl-L-alanyl-D-glutamate:meso-diaminopimelate ligase	-0.284561	0.586156	-0.0635848	0.807132	0.220976	338	278	324	486
c	Ent638_0632	murF	CDS	2	715529	716887	1359	-	e	UDP-N-acetylmuramoyl-tripeptide:D-alanyl-D-alanine ligase	-0.276784	0.42473	-0.165673	0.535842	0.111112	242	200	215	290
c	Ent638_0633	mraY	CDS	1	716881	717963	1083	-	e	phospho-N-acetylmuramoyl-pentapeptide transferase	-0.571715	0.187941	-0.423518	0.336142	0.1482	128	86	96	109
c	Ent638_0634	murD	CDS	3	717966	719282	1317	-	e	UDP-N-acetylmuramoyl-L-alanine:D-glutamate ligase	-0.558475	0.748172	-0.257931	1.04872	0.300545	199	135	167	280
c	Ent638_0635	ftsW	CDS	2	719282	720526	1245	-	cp	integral membrane protein involved in stabilizing FstZ ring during cell division	-1.19108	1.16448	-0.640491	1.71508	0.550584	96	41	61	138
c	Ent638_0636	murG	CDS	1	720523	721587	1065	-	e	N-acetylglucosaminyl transferase	-0.288143	0.109483	-0.181635	0.215982	0.106499	95	77	84	91
c	Ent638_0637	murC	CDS	2	721646	723121	1476	-	e	UDP-N-acetylmuramate:L-alanine ligase	-0.231393	0.674808	-0.0635785	0.842628	0.167818	253	216	243	388
c	Ent638_0638	ddlB	CDS	3	723114	724034	921	-	e	D-alanine:D-alanine ligase	-0.441434	-0.353685	-0.105939	-0.0181821	0.335503	164	120	153	120
c	Ent638_0639	ftsQ	CDS	1	724036	724878	843	-	cp	membrane anchored protein involved in growth of wall at septum	0.0984551	-0.697338	-0.210841	-1.00664	-0.309293	213	222	183	114
c	Ent638_0640	ftsA	CDS	3	724875	726131	1257	-	cp	ATP-binding cell division protein involved in recruitment of FtsK to Z ring	0.155128	0.247157	0.160105	0.252136	0.00498228	264	293	294	348
c	Ent638_0641	ftsZ	CDS	1	726244	727395	1152	-	cp	GTP-binding tubulin-like cell division protein	-0.293728	0.428963	-0.118152	0.604539	0.175576	799	652	736	991
c	Ent638_0642	lpxC	CDS	3	727497	728414	918	-	e	UDP-3-O-acyl N-acetylglucosamine deacetylase	-0.564406	0.74389	-0.560906	0.747387	0.00349482	828	529	552	937
c	Ent638_0643	secM	CDS	3	728679	729194	516	-	r	regulator of secA translation	0.0876389	-2.09147	0.615009	-1.56408	0.527389	32	34	49	11
c	Ent638_0644	secA	CDS	3	729255	731960	2706	-	t	preprotein translocase subunit, ATPase	0.162812	1.02366	0.10674	0.967593	-0.0560715	374	419	403	819
c	Ent638_0645	mutT	CDS	3	732018	732410	393	-	e	nucleoside triphosphate pyrophosphohydrolase, marked preference for dGTP	-0.279885	1.75459	-2.08718	-0.0527228	-1.8073	6	4	1	4
c	Ent638_0646	e0646	CDS	-3	732453	732647	195	-	o	conserved protein of unknown function	-1.3047	-33.8837	-0.584679	-33.1636	0.720041	14	2	9	0
c	Ent638_0647	e0647	CDS	-3	732657	733400	744	-	o	conserved protein of unknown function	-0.403059	-1.30341	-0.190202	-1.09055	0.212851	94	70	82	33
c	Ent638_0648	coaE	CDS	-1	733397	734020	624	-	e	dephospho-CoA kinase	0.149853	-1.33204	0.015981	-1.46591	-0.133862	61	67	61	24
c	Ent638_0649	guaC	CDS	2	734249	735292	1044	-	e	GMP reductase	-0.233409	-0.561865	0.179787	-0.148667	0.413194	216	180	244	165
c	Ent638_0650	hofC	CDS	-2	735325	736521	1197	-	s	assembly protein in type IV pilin biogenesis, transmembrane protein	0.597529	1.44029	0.692161	1.53489	0.0946086	13	18	21	57
c	Ent638_0651	hofB	CDS	-1	736511	737896	1386	-	pt	Putative protein transport with triphosphate hydrolase domain	-0.27994	5.14696	-1.08719	4.33973	-0.807271	6	1	0	91
c	Ent638_0652	ppdD	CDS	-2	737908	738345	438	-	ps	putative major pilin subunit	3.32223	1.94726	1.80763	0.432588	-1.51466	0	2	1	9
c	Ent638_0653	nadC	CDS	-3	738531	739424	894	-	e	quinolinate phosphoribosyltransferase	-0.403154	-0.104613	0.0689832	0.367517	0.472125	41	31	42	39
c	Ent638_0654	ampD	CDS	3	739512	740075	564	-	e	N-acetyl-anhydromuranmyl-L-alanine amidase	-0.921842	-0.319097	-0.311668	0.291104	0.610178	24	10	19	15
c	Ent638_0655	e0655	CDS	2	740072	740926	855	-	o	conserved membrane protein of unknown function	-0.274288	0.333896	-0.433828	0.174365	-0.15955	42	34	30	39
c	Ent638_0656	e0656	CDS	-1	740945	741895	951	-	e	Alpha-N-arabinofuranosidase 2 precursor (Alpha-N- arabinofuranosidase II) (Arabinosidase II) (Alpha-N-AFase II)	0.158883	1.45915	-0.256048	1.04424	-0.414914	14	15	12	32
c	Ent638_0657	yicJ.1	CDS	-3	741906	743303	1398	-	t	Inner membrane symporter yicJ	0.000180055	3.18732	-0.0521767	3.13499	-0.0523364	9	9	9	82
c	Ent638_0658	aroP	CDS	-3	743466	744836	1371	-	t	aromatic amino acid transporter	0.119473	-0.676632	-0.0191459	-0.815254	-0.138621	224	241	221	136
c	Ent638_0659	pdhR	CDS	3	745377	746141	765	-	r	DNA-binding transcriptional dual regulator	-1.21364	-1.25898	-0.475402	-0.520743	0.738226	186	80	133	56
c	Ent638_0660	aceE	CDS	2	746261	748924	2664	-	e	pyruvate dehydrogenase, decarboxylase component E1, thiamin-binding	-0.667819	-0.873892	0.103601	-0.102472	0.771421	2554	1606	2744	1498
c	Ent638_0661	aceF	CDS	1	748939	750825	1887	-	e	pyruvate dehydrogenase, dihydrolipoyltransacetylase component E2	-0.685616	-1.05175	0.0489306	-0.317204	0.734548	1193	736	1235	596
c	Ent638_0662	lpd	CDS	3	751002	752426	1425	-	e	lipoamide dehydrogenase, E3 component is part of three enzyme complexes	-0.379988	-0.843111	-0.442541	-0.905666	-0.0625547	1488	1141	1094	609
c	Ent638_0663	e0663	CDS	-3	752469	753263	795	-	o	conserved hypothetical protein; putative exported protein	-0.584752	1.31403	0.341323	2.24012	0.926076	10	5	12	31
c	Ent638_0664	e0664	CDS	-2	753274	754824	1551	-	o	conserved exported protein of unknown function	0.76892	2.29024	0.401926	1.92326	-0.366976	27	44	35	174
c	Ent638_0665	acnB	CDS	3	755562	758327	2766	-	e	bifunctional aconitate hydratase 2 and 2-methylisocitrate dehydratase	0.0463907	0.634468	-0.490917	0.0971609	-0.537308	2520	2603	1792	2785
c	Ent638_0666	e0666	CDS	-3	758382	759230	849	-	pe	Putative HNH endonuclease	-0.0495793	0.836259	-1.49007	-0.604265	-1.44055	19	18	4	12
c	Ent638_0667	e0667	CDS	1	759607	759969	363	-	o	conserved protein of unknown function	0.942991	-2.67409	-0.200396	-3.81748	-1.14338	77	139	66	10
c	Ent638_0668	speD	CDS	-1	760001	760795	795	-	e	S-adenosylmethionine decarboxylase	0.39967	-2.02064	0.445929	-1.97437	0.0462709	70	92	95	23
c	Ent638_0669	speE	CDS	-3	760797	761666	870	-	e	spermidine synthase (putrescine aminopropyltransferase)	0.156729	-0.894181	0.448756	-0.602152	0.292032	64	71	88	47
c	Ent638_0670	yacC	CDS	-1	761783	762244	462	-	o	conserved protein of unknown function	-0.356692	-1.5758	0.058383	-1.16075	0.415058	24	18	24	8
c	Ent638_0671	cueO	CDS	3	762276	763850	1575	-	e	multicopper oxidase (laccase)	0.230631	-0.621612	0.422301	-0.429943	0.19167	306	351	415	269
c	Ent638_0672	gcd	CDS	-3	764034	766424	2391	-	e	glucose dehydrogenase	-0.546743	1.80079	-0.163574	2.18396	0.383169	406	276	363	1265
c	Ent638_0673	hpt	CDS	2	766631	767167	537	-	e	hypoxanthine phosphoribosyltransferase	-0.749846	-1.21281	-0.341291	-0.804257	0.408544	61	36	48	20
c	Ent638_0674	can	CDS	-3	767211	767873	663	-	e	carbonic anhydrase	-0.493787	-0.703734	-0.181443	-0.391396	0.31233	56	40	49	31
c	Ent638_0675	yadG	CDS	2	767981	768907	927	-	pt	putative transporter subunit: ATP-binding component of ABC superfamily	-0.155784	-0.000223976	-0.258071	-0.102523	-0.102314	81	71	64	68
c	Ent638_0676	yadH	CDS	1	768904	769674	771	-	pt	putative transporter subunit: membrane component of ABC superfamily	-0.381884	-0.582394	-0.312623	-0.51316	0.0692262	53	37	42	28
c	ENT630701	ENT630701	CDS	2	769652	769795	144	-	o	protein of unknown function	-0.32173	-32.8837	1.48572	-31.0762	1.80746	1	0	4	0
c	Ent638_0677	yadI	CDS	1	769780	770220	441	-	pt	Putative phosphotransferase enzyme IIA component yadI (PTS system EIIA component)	0.267291	0.447149	-2.42292	-2.24304	-2.69019	20	21	3	5
c	Ent638_0678	yadE	CDS	3	770283	771530	1248	-	pe	putative exported polysaccharide deacetylase	0.0625749	1.92935	-0.109908	1.75683	-0.17252	22	23	20	79
c	Ent638_0679	panD	CDS	-2	771532	771912	381	-	e	aspartate 1-decarboxylase	0.153313	-2.78163	0.400816	-2.53411	0.247508	41	45	55	8
c	Ent638_0680	panC	CDS	-2	772024	772878	855	-	e	pantothenate synthetase	0.0527982	-1.31108	0.0380549	-1.32582	-0.014742	126	130	129	52
c	Ent638_0681	panB	CDS	-3	772890	773681	792	-	e	3-methyl-2-oxobutanoate hydroxymethyltransferase	-0.397891	-0.813347	0.000275848	-0.415167	0.39817	84	62	85	48
c	Ent638_0682	folK	CDS	-1	773804	774283	480	-	e	2-amino-4-hydroxy-6-hydroxymethyldihyropteridine pyrophosphokinase	-0.298394	-1.76896	-0.217627	-1.68817	0.080776	35	27	30	9
c	Ent638_0683	pcnB	CDS	-2	774280	775593	1314	-	e	poly(A) polymerase I	-0.285716	-0.761695	-0.318175	-0.794158	-0.0324606	346	284	278	163
c	Ent638_0684	yadB	CDS	-2	775720	776616	897	-	e	glutamyl-Q tRNA(Asp) synthetase	-0.879123	-0.445046	-0.777343	-0.343253	0.101776	84	43	47	36
c	Ent638_0685	dksA	CDS	-3	776682	777137	456	-	r	DNA-binding transcriptional regulator of rRNA transcription, DnaK suppressor protein	-0.100517	-1.71997	-0.732183	-2.35165	-0.631673	460	427	275	80
c	Ent638_0686	sfsA	CDS	-3	777312	778016	705	-	pr	putative regulator	0.145801	-0.440062	-0.0158933	-0.601757	-0.161677	59	64	57	41
c	Ent638_0687	ligT	CDS	-2	778006	778560	555	-	e	2'-5' RNA ligase	0.528698	-1.47758	0.449564	-1.55678	-0.0791995	17	22	23	8
c	Ent638_0688	hrpB	CDS	3	778635	781064	2430	-	e	ATP-dependent (RNA) helicase	-0.416911	2.13176	-0.308117	2.24058	0.108808	80	58	64	281
c	Ent638_0689	mrcB	CDS	1	781249	783774	2526	-	e	fused glycosyl transferase ; transpeptidase	-0.485957	1.51001	-0.779688	1.21628	-0.293731	260	185	152	433
c	Ent638_0690	fhuA	CDS	2	784010	786253	2244	-	t	ferrichrome outer membrane transporter	0.263269	-0.107771	0.695874	0.324833	0.432603	303	367	495	460
c	Ent638_0691	fhuC.1	CDS	1	786307	787104	798	-	t	iron-hydroxamate transporter subunit ; ATP-binding component of ABC superfamily	0.648834	-0.775011	0.940594	-0.483263	0.291756	36	56	71	41
c	Ent638_0692	fhuD	CDS	3	787116	787988	873	-	t	iron-hydroxamate transporter subunit ; periplasmic-binding component of ABC superfamily	-0.492958	0.413328	0.718132	1.62448	1.21112	25	6	41	55
c	Ent638_0693	fhuB	CDS	2	787985	789967	1983	-	t	fused iron-hydroxamate transporter subunits of ABC superfamily: membrane components	0.364866	1.87173	0.744453	2.2513	0.379577	27	33	43	161
c	Ent638_0694	hemL	CDS	-2	790156	791436	1281	-	e	glutamate-1-semialdehyde aminotransferase (aminomutase)	0.267723	-0.164836	0.271587	-0.160966	0.00386697	106	126	128	114
c	Ent638_0695	clcA	CDS	2	791615	793015	1401	-	t	chloride channel, voltage-gated	-0.180803	0.882575	-0.707254	0.35611	-0.526457	59	48	36	65
c	Ent638_0696	yadR	CDS	3	793095	793439	345	-	pf	putative chaperone involved in Fe-S cluster assembly and activation; hesB-like	0.324032	-0.754964	-0.55865	-1.63765	-0.882687	101	124	68	39
c	Ent638_0697	e0697	CDS	-3	793695	794318	624	-	o	conserved membrane protein of unknown function	-0.102857	-0.559715	-0.465379	-0.922249	-0.362533	19	18	14	9
c	Ent638_0698	btuF	CDS	-3	794349	795146	798	-	t	vitamin B12 transporter subunit: periplasmic-binding component of ABC superfamily	0.287119	-0.892402	0.0429362	-1.13659	-0.244181	33	39	34	19
c	Ent638_0699	pfs	CDS	-2	795139	795837	699	-	e	5'-methylthioadenosine/S-adenosylhomocysteine nucleosidase	-0.508784	-1.16201	-0.1648	-0.818051	0.343963	74	50	64	28
c	Ent638_0700	dgt	CDS	2	795920	797434	1515	-	e	deoxyguanosine triphosphate triphosphohydrolase	0.270091	0.351159	0.320846	0.401925	0.0507659	69	83	87	110
c	Ent638_0701	degP	CDS	3	797520	799010	1491	-	e	serine endoprotease (protease Do), membrane-associated	0.277149	1.09921	-0.159924	0.662146	-0.437068	234	283	209	450
c	Ent638_0702	cdaR	CDS	3	799164	800321	1158	-	r	DNA-binding transcriptional activator	-0.371709	2.11899	-2.18612	0.304564	-1.81441	44	34	9	42
c	Ent638_0703	e0703	CDS	-2	800404	800793	390	-	o	conserved protein of unknown function	0.0891321	-1.86669	-0.299425	-2.25525	-0.388554	433	462	352	90
c	Ent638_0704	dapD	CDS	-3	800904	801728	825	-	e	2,3,4,5-tetrahydropyridine-2-carboxylate N-succinyltransferase	-0.698397	-0.907516	-0.149488	-0.358607	0.548907	284	167	254	132
c	Ent638_0705	glnD	CDS	-1	801761	804436	2676	-	e	uridylyltransferase	0.157172	1.31189	0.259533	1.41425	0.102366	232	257	277	689
c	Ent638_0706	map	CDS	-3	804498	805292	795	-	e	methionine aminopeptidase	0.389979	-2.06185	0.30856	-2.14327	-0.0814152	148	191	182	44
c	Ent638_misc_RNA_13	emisc_RNA_13	misc_RNA	1	805450	805587	138	-	NA	t44	0.775966	-5.02089	0.660365	-5.1365	-0.115598	161	243	251	7
c	Ent638_0707	rpsB	CDS	1	805615	806340	726	-	s	30S ribosomal subunit protein S2	-0.721903	-1.51371	-0.418641	-1.21045	0.303257	1011	581	732	255
c	Ent638_0708	tsf	CDS	1	806461	807312	852	-	f	protein chain elongation factor EF-Ts	0.364643	-2.19494	0.235191	-2.32439	-0.129452	859	1075	1010	221
c	Ent638_0709	pyrH	CDS	2	807461	808186	726	-	e	uridylate kinase	-0.431092	-1.69908	0.00994199	-1.25806	0.441017	148	110	147	45
c	Ent638_0710	frr	CDS	2	808355	808912	558	-	f	ribosome recycling factor	-0.0414002	-2.15232	-0.299825	-2.41074	-0.258422	329	319	266	60
c	Ent638_0711	dxr	CDS	3	809010	810209	1200	-	e	1-deoxy-D-xylulose 5-phosphate reductoisomerase	0.0694617	-0.140144	0.178084	-0.0315103	0.10863	81	85	91	82
c	Ent638_0712	ispU	CDS	2	810395	811153	759	-	e	undecaprenyl pyrophosphate synthase	0.268028	-2.69761	0.0411374	-2.9245	-0.226887	220	257	225	35
c	Ent638_0713	cdsA	CDS	2	811166	812023	858	-	e	CDP-diglyceride synthase	-0.489522	-0.731079	-0.525971	-0.76753	-0.036458	112	78	76	47
c	Ent638_0714	yaeL	CDS	1	812035	813387	1353	-	e	zinc metallopeptidase	-0.316205	0.325001	-0.314049	0.327156	0.00215487	284	228	229	286
c	Ent638_0715	yaeT	CDS	2	813419	815836	2418	-	f	outer membrane protein assembly factor	-0.185076	0.353107	-0.230999	0.307182	-0.045925	688	605	586	749
c	Ent638_0716	hlpA	CDS	1	815959	816453	495	-	f	periplasmic chaperone	-0.502241	-1.00025	-0.419209	-0.917226	0.0830215	438	302	322	155
c	Ent638_0717	lpxD	CDS	1	816457	817482	1026	-	e	UDP-3-O-(3-hydroxymyristoyl)-glucosamine N-acyltransferase	-0.126219	-0.540872	-0.336677	-0.751329	-0.210457	354	323	280	192
c	Ent638_0718	fabZ	CDS	2	817586	818041	456	-	e	(3R)-hydroxymyristol acyl carrier protein dehydratase	-0.377356	-2.29056	-0.217056	-2.13027	0.160294	236	179	201	39
c	Ent638_0719	lpxA	CDS	2	818045	818833	789	-	e	UDP-N-acetylglucosamine acetyltransferase	0.168497	-1.13091	-0.0237623	-1.32317	-0.192255	422	465	415	190
c	Ent638_0720	lpxB	CDS	1	818833	819981	1149	-	e	tetraacyldisaccharide-1-P synthase	-0.703053	0.0584231	-0.571955	0.189518	0.131084	131	77	87	91
c	Ent638_0721	rnhB	CDS	3	819978	820574	597	-	e	ribonuclease HII, degrades RNA of DNA-RNA hybrids	-0.184871	-1.64179	0.115734	-1.34118	0.300586	36	31	38	12
c	Ent638_0722	dnaE	CDS	2	820613	824095	3483	-	e	DNA polymerase III alpha subunit	-0.161928	1.40878	-0.399109	1.1716	-0.237182	285	255	216	569
c	Ent638_0723	accA	CDS	2	824108	825067	960	-	e	acetyl-CoA carboxylase, carboxytransferase, alpha subunit	-0.710365	-0.527814	-0.524937	-0.342388	0.185422	390	227	267	185
c	Ent638_0724	ldcC	CDS	3	825168	827306	2139	-	e	lysine decarboxylase 2, constitutive	0.436602	0.621493	0.61919	0.804074	0.182581	84	113	128	198
c	Ent638_0725	yaeR	CDS	2	827366	827755	390	-	pe	putative S-C lyase	0.0175023	-2.98005	1.35991	-1.63769	1.34236	27	26	69	9
c	Ent638_0726	tilS	CDS	1	827818	829098	1281	-	e	tRNA(Ile)-lysidine synthase (tRNA(Ile)-lysidine synthetase) (tRNA(Ile)-2-lysyl-cytidine synthase)	0.0872106	0.32391	0.555005	0.791682	0.467766	59	62	84	109
c	Ent638_0727	rof	CDS	-1	829127	829387	261	-	f	modulator of Rho-dependent transcription termination	-0.217417	-2.41533	0.0568659	-2.14104	0.274288	33	28	35	6
c	Ent638_0728	e0728	CDS	-3	829374	829574	201	-	o	conserved protein of unknown function	0.308285	-2.71646	-0.0908826	-3.11563	-0.39918	48	59	45	7
c	Ent638_0729	e0729	CDS	1	829771	830316	546	-	o	conserved protein of unknown function	0.0546471	-1.23846	0.238452	-1.05464	0.183814	26	27	30	13
c	Ent638_0730	e0730	CDS	3	830313	830735	423	-	o	conserved protein of unknown function	0.213638	-1.63781	0.284128	-1.56729	0.0705465	23	26	23	9
c	Ent638_0731	cutF	CDS	1	830770	831468	699	-	lp	Copper homeostasis protein cutF precursor (Lipoprotein nlpE)	0.0437959	-0.59365	-0.188164	-0.825635	-0.231983	32	32	28	18
c	Ent638_0732	proS	CDS	-3	831531	833249	1719	-	e	prolyl-tRNA synthetase	-0.0697171	-0.0520427	0.049797	0.0674715	0.119514	429	409	444	428
c	Ent638_0733	e0733	CDS	-3	833361	834068	708	-	o	conserved protein of unknown function	-0.0199285	-1.18085	-0.0821935	-1.24313	-0.0622821	72	70	68	28
c	Ent638_0734	e0734	CDS	-1	834065	834469	405	-	o	conserved exported protein of unknown function	0.221716	-2.9597	0.38663	-2.79478	0.164922	160	184	209	27
c	Ent638_0735	metQ	CDS	-3	834576	835391	816	-	t	DL-methionine transporter subunit ; periplasmic-binding component of ABC superfamily	-0.110826	0.00622183	0.195214	0.312257	0.306034	386	355	439	422
c	Ent638_0736	metI	CDS	-1	835430	836083	654	-	t	DL-methionine transporter subunit ; membrane component protein of ABC superfamily	-0.0236844	-0.995014	0.572048	-0.399276	0.595738	61	59	90	45
c	Ent638_0737	metN	CDS	-3	836076	837107	1032	-	t	DL-methionine transporter subunit ; ATP-binding component of ABC superfamily	0.320518	0.0823887	0.650176	0.412048	0.329657	120	149	189	200
c	Ent638_0738	gmhB	CDS	2	837296	837856	561	-	e	D,D-heptose 1,7-bisphosphate phosphatase	-0.348783	-1.06741	0.125816	-0.59281	0.474597	40	30	44	21
c	Ent638_R0019	eR0019	rRNA	1	838233	839777	1545	-	NA	16S ribosomal RNA	1.30965	1.43734	0.577929	0.70562	-0.731722	3496	8530	5125	14031
c	Ent638_R0020	eR0020	tRNA	1	839845	839921	77	-	NA	tRNA-Ile	0	0	0	0	0	0	0	0	0
c	Ent638_R0021	eR0021	tRNA	1	840030	840105	76	-	NA	tRNA-Ala	0	0	0	0	0	0	0	0	0
c	Ent638_R0022	eR0022	rRNA	1	840314	843225	2912	-	NA	23S ribosomal RNA	1.90226	0.538166	2.27209	0.907992	0.369827	4074	15826	19521	29701
c	Ent638_R0023	eR0023	rRNA	1	843316	843439	124	-	NA	5S ribosomal RNA	0	0	0	0	0	0	0	0	0
c	Ent638_R0024	eR0024	tRNA	1	843490	843566	77	-	NA	tRNA-Asp	0	0	0	0	0	0	0	0	0
c	Ent638_0739	ykgN	CDS	3	843774	843905	132	-	pe	fragment of transposase from the IS3/IS51 family (part 1)	2.80761	-32.8837	3.80765	-31.8837	1.00004	0	1	4	0
c	Ent638_0740	ykgN.1	CDS	3	843906	844058	153	-	pe	fragment of transposase from the IS3/IS51 family (part 2)	0.807606	-32.8837	1.80764	-31.8837	1.00001	1	1	4	0
c	Ent638_0741	insF	CDS	2	844115	844927	813	-	h	Transposase from the IS3/IS51 family	0.724721	1.13927	0.476717	0.891182	-0.248063	7	5	10	23
c	Ent638_0742	yafC	CDS	-1	844952	845854	903	-	pr	putative DNA-binding transcriptional regulator	0.222549	0.00550672	0.78456	0.56754	0.562025	24	27	41	41
c	Ent638_0743	e0743	CDS	2	846164	846964	801	-	o	conserved protein of unknown function	0.313531	0.0284743	0.88124	0.596184	0.567712	67	84	124	124
c	Ent638_0744	yafE	CDS	1	847039	847809	771	-	pe	Putative S-adenosyl-L-methionine-dependent methyltransferase	0.248032	0.330647	0.993835	1.07648	0.745824	37	42	74	93
c	Ent638_0745	mltD	CDS	-3	847860	849227	1368	-	e	membrane-bound lytic murein transglycosylase D	-0.611165	-1.28096	-1.25635	-1.92614	-0.645184	734	477	307	127
c	Ent638_0746	gloB	CDS	-1	849299	850054	756	-	pe	putative hydroxyacylglutathione hydrolase	0.0468076	-0.898426	0.012067	-0.933183	-0.0347467	41	41	41	22
c	Ent638_0747	yafS	CDS	1	850087	850803	717	-	pe	putative S-adenosyl-L-methionine-dependent methyltransferase	0.351497	-1.1619	0.250011	-1.26342	-0.1015	42	51	50	22
c	Ent638_0748	rnhA	CDS	-2	850804	851271	468	-	e	ribonuclease HI, degrades RNA of DNA-RNA hybrids	0.489973	-0.895325	0.173613	-1.21167	-0.316356	15	20	18	9
c	Ent638_0749	dnaQ	CDS	2	851327	852064	738	-	e	DNA polymerase III epsilon subunit	-0.630567	-0.925856	0.0687913	-0.226477	0.699383	48	31	49	26
c	Ent638_R0025	eR0025	tRNA	1	852194	852270	77	-	NA	tRNA-Asp	0	0	0	0	0	0	0	0	0
c	Ent638_0750	e0750	CDS	2	852653	853372	720	13	r	Transcriptional regulator, GntR family	-0.670953	-1.43167	-0.21744	-0.978133	0.453541	69	43	58	22
c	Ent638_0751	dppD.1	CDS	1	853369	854382	1014	13	t	Peptide ABC transporter ATP-binding protein y4tR	-0.777424	1.42903	-0.125251	2.08122	0.652172	16	9	15	40
c	Ent638_0752	dppF.1	CDS	3	854379	855461	1083	13	t	dipeptide transporter ; ATP-binding component of ABC superfamily	0.0782704	1.64879	0.289787	1.86027	0.211487	12	11	14	45
c	Ent638_0753	dppA.1	CDS	2	855506	856978	1473	13	t	ABC transporter substrate-binding protein	0.0322704	1.97315	0.00027533	1.94115	-0.0320074	29	30	29	117
c	Ent638_0754	dppB.1	CDS	1	856999	857940	942	13	t	dipeptide transporter; membrane component of ABC superfamily	-0.17311	1.60352	-0.479705	1.29693	-0.306596	17	15	12	39
c	Ent638_0755	dppC.1	CDS	3	857943	858818	876	13	t	Dipeptide transport system permease protein dppC	0.209738	1.10973	0.357855	1.25782	0.148123	10	11	13	30
c	Ent638_0756	ggt	CDS	3	858828	860429	1602	13	e	Gamma-glutamyltransferase	-0.133412	1.56843	0.246195	1.94802	0.379595	38	34	45	132
c	Ent638_0757	yafV	CDS	-1	860483	861253	771	-	pe	putative C-N hydrolase family amidase	0.124532	-0.790424	0.731504	-0.183429	0.607004	33	36	54	31
c	Ent638_0758	fadE	CDS	-1	861362	863806	2445	-	e	acyl coenzyme A dehydrogenase	-0.017011	2.8943	-2.3265	0.584824	-2.30947	197	192	39	291
c	Ent638_0759	lpcA	CDS	3	864045	864623	579	-	e	D-sedoheptulose 7-phosphate isomerase	-0.0997425	-1.3061	-0.469443	-1.67581	-0.369709	164	153	118	45
c	Ent638_0760	yafJ	CDS	1	864772	865539	768	-	pe	putative glutamine amidotransferases class-II	0.040771	-1.70738	0.122399	-1.62575	0.0816303	117	120	127	39
c	Ent638_0761	e0761	CDS	-2	865510	866250	741	-	o	conserved membrane protein of unknown function	-0.433211	-1.29226	0.0872738	-0.77177	0.520485	122	89	130	52
c	Ent638_0762	dinB	CDS	2	866537	867595	1059	-	e	DNA polymerase IV	0.4277	1.80702	0.31225	1.69155	-0.115437	10	11	11	41
c	Ent638_0763	pepD	CDS	-3	867648	869105	1458	-	e	aminoacyl-histidine dipeptidase (peptidase D)	0.357272	0.537	0.30842	0.488149	-0.0488509	405	516	501	729
c	Ent638_0764	gpt	CDS	1	869365	869823	459	-	e	guanine-hypoxanthine phosphoribosyltransferase	-0.411097	-1.66325	-0.132604	-1.38471	0.278521	41	25	38	12
c	Ent638_0765	frsA	CDS	2	869933	871177	1245	-	r	hydrolase, binds to enzyme IIA(Glc)	-0.00788046	0.289208	0.441281	0.73837	0.449162	119	118	162	198
c	Ent638_0766	crl	CDS	2	871235	871636	402	-	r	DNA-binding transcriptional regulator	-0.140661	-1.65355	-0.248386	-1.76129	-0.107747	132	116	107	27
c	Ent638_0767	phoE	CDS	-3	871692	872744	1053	-	t	outer membrane phosphoporin protein E	-0.414763	2.32163	-0.151713	2.58464	0.263032	7	4	6	30
c	Ent638_0768	proB	CDS	2	873050	874153	1104	-	e	gamma-glutamate kinase	0.391826	-1.31349	0.304131	-1.40119	-0.0876893	154	200	190	77
c	Ent638_0769	proA	CDS	3	874164	875417	1254	-	e	gamma-glutamylphosphate reductase	-0.053031	0.21725	0.079648	0.349931	0.132677	147	141	155	181
c	Ent638_R0026	eR0026	tRNA	1	875530	875605	76	-	NA	tRNA-Thr	0	0	0	0	0	0	0	0	0
c	Ent638_0770	int	CDS	-2	875620	876783	1164	14a	e	Integrase	0.550442	0.203256	0.374289	0.0271057	-0.17614	64	88	83	97
c	Ent638_0771	e0771	CDS	-3	876786	877007	222	14a	e	Excisionase of bacteriophage (fragment)	2.80761	0	-29.076	-31.8837	-31.8837	0	1	0	0
c	Ent638_0772	e0772	CDS	-2	877048	877287	240	14a	h	Putative bacteriophage protein	-29.076	29.661	-29.076	29.661	0	0	0	0	1
c	Ent638_0773	e0773	CDS	-3	877284	878522	1239	14a	e	Phage N-6-adenine-methyltransferase	-3.08726	3.29618	0.234754	6.61821	3.32202	6	0	7	61
c	Ent638_0774	e0774	CDS	-1	878600	879334	735	14a	pe	Putative phage protein	0.585148	2.07009	1.32222	2.80718	0.737092	1	1	3	14
c	Ent638_0775	e0775	CDS	-3	879351	880022	672	14a	pe	Putative Phage protein	32.8836	2.64356	31.6613	1.42123	-1.22234	0	4	2	12
c	Ent638_0776	exoX	CDS	-1	880019	880690	672	14a	e	Exodeoxyribonuclease 10 (Exodeoxyribonuclease X) (Exonuclease X) (Exo X)	0.000208349	34.661	-30.076	4.58477	-30.0762	0	0	0	15
c	ENT630801	ENT630801	CDS	-3	880674	880841	168	14a	pe	DNA polymerase III subunit tau [Contains: DNA polymerase III subunit gamma] (fragment)	0	0	0	0	0	0	0	0	0
c	Ent638_0777	e0777	CDS	-3	880923	881195	273	14a	o	Putative phage protein of unknown function	0	29.661	0	29.661	0	0	0	0	1
c	Ent638_0778	e0778	CDS	-2	881206	881403	198	14a	h	conserved protein of unknown function	30.0762	0	0	-30.0762	-30.0762	0	0	0	0
c	Ent638_0779	e0779	CDS	-1	881600	881737	138	14a	h	conserved protein of unknown function	0	0	0	0	0	0	0	0	0
c	Ent638_0780	CI.HTT	CDS	-3	881961	882683	723	14a	r	Phage repressor protein (Regulatory protein CI)	0.51267	-1.4153	-0.0954022	-2.0234	-0.608099	88	121	82	31
c	Ent638_0781	cro.HTT	CDS	3	882753	882980	228	14a	pr	Putative regulatory protein Cro of prophage CP-933R	29.0762	-2.00032	31.6613	0.584746	2.58507	0	0	1	0
c	Ent638_0782	e0782	CDS	2	883019	883339	321	14a	h	Putative DNA-binding protein, Gifsy-1 prophage CI protein	30.0762	29.661	0	-0.415244	-30.0762	0	0	0	0
c	Ent638_0783	e0783	CDS	2	883343	883597	255	14a	o	Hypothetical protein of unknown function	30.0762	0	0	-30.0762	-30.0762	0	0	0	0
c	ENT630810	ENT630810	CDS	3	883671	883817	147	14a	o	conserved protein of unknown function	0	-30.0763	30.0763	0	30.0763	0	0	0	0
c	Ent638_0784	gp18	CDS	1	883810	884619	810	14a	h	DNA replication protein gp18	2.23733	2.47218	0.514864	0.749671	-1.72248	2	9	3	19
c	Ent638_0785	dnaB.1	CDS	3	884616	886013	1398	14a	e	Phage Replicative DNA helicase	1.36283	3.31584	0.836801	2.78981	-0.526017	4	10	8	82
c	Ent638_0786	e0786	CDS	-1	886301	887245	945	14a	o	Hypothetical protein of unknown function	0.334613	-1.4519	0.476738	-1.30977	0.142138	37	48	53	19
c	Ent638_0788	ninB	CDS	1	887578	888030	453	14a	h	NinB family protein, bacteriphage P21	-2.80714	1.39203	-0.807065	3.39211	2.00008	1	0	1	3
c	Ent638_0789	e0789	CDS	2	888011	888319	309	14a	o	conserved protein of unknown function	0	31.661	0	31.661	0	0	0	0	1
c	Ent638_0790	rusA	CDS	1	888316	888675	360	14a	h	Phage endodeoxyribonuclease RusA	-30.661	1.9066	0.415319	32.9829	31.0763	1	0	1	5
c	Ent638_0791	e0791	CDS	3	888672	889328	657	14a	o	conserved phage protein of unknown function	2.32218	3.79412	0.000284566	1.47219	-2.32192	1	4	1	19
c	Ent638_0792	e0792	CDS	2	889343	890050	708	14a	o	conserved phage protein of unknown function	0.415218	1.43264	-0.485133	0.532314	-0.900323	7	8	4	14
c	Ent638_0793	e0793	CDS	1	890044	890985	942	14a	o	conserved phage protein of unknown function	1.00026	5.3126	-0.584679	3.72761	-1.58497	0	0	0	26
c	Ent638_0794	e0794	CDS	2	890891	891505	615	14a	o	conserved phage protein of unknown function	2.00016	3.04411	0.000283734	1.04427	-1.99986	1	3	1	11
c	Ent638_0795	gp17	CDS	2	891848	892384	537	14a	e	Lysozyme (Lysis protein) (Muramidase) (Endolysin) (Protein gp17)	1.41523	2.97699	0.415324	1.97711	-0.999889	1	2	1	10
c	Ent638_0796	e0796	CDS	1	892381	892926	546	14a	pe	Putative Rz phage lytic protein	1.80756	1.46919	1.11576	0.777397	-0.691794	1	7	2	12
c	Ent638_0797	e0797	CDS	-2	892993	893274	282	14a	o	conserved protein of unknown function	-0.579824	-4.34599	-0.218777	-3.98493	0.361024	46	23	38	2
c	Ent638_0798	e0798	CDS	2	893489	894109	621	14a	o	conserved phage protein of unknown function	0.0334614	0.892795	-1.03366	-0.174368	-1.06715	14	14	7	13
c	Ent638_0799	e0799	CDS	3	894141	894614	474	14a	o	conserved phage protein of unknown function	-0.176673	-0.530825	0.000296613	-0.353833	0.176993	8	8	9	6
c	Ent638_0800	gp33	CDS	2	895049	896386	1338	14a	o	conserved phage protein of unknown function	0.514839	4.0368	-0.222107	3.29982	-0.736968	7	9	6	98
c	ENT630828	ENT630828	CDS	3	896355	896744	390	14a	h	Putative bacteriophage protein (fragment)	3.17017	31.9829	-29.076	-0.263315	-32.2462	0	2	0	2
c	Ent638_0801	e0801	CDS	1	896596	897348	753	14a	h	Putative bacteriophage protein	0.452756	0.631976	0.659253	0.838465	0.206494	6	8	10	15
c	Ent638_0802	e0802	CDS	1	897670	898941	1272	14a	h	Putative bacteriophage protein	1.38728	4.23672	-0.892788	1.95665	-2.28005	4	11	1	43
c	Ent638_0803	e0803	CDS	3	898953	899456	504	14a	h	putative bacteriophage protein	-0.807154	1.02525	1.00028	2.8327	1.80743	2	0	2	10
c	Ent638_0804	e0804	CDS	2	899468	899875	408	14a	h	Putative bacteriophage protein	-3.45923	32.661	-32.5355	3.58474	-29.0762	3	0	0	3
c	Ent638_0805	e0805	CDS	1	899857	900387	531	14a	h	Putative bacteriophage protein	-1.16972	1.6627	0.000274811	2.8327	1.16998	3	1	1	9
c	Ent638_0806	e0806	CDS	1	900391	901536	1146	14a	h	Putative bacteriophage protein	0.605926	3.34368	-0.822845	1.91491	-1.42879	8	11	1	43
c	Ent638_0807	e0807	CDS	3	901548	901988	441	14a	h	Putative bacteriophage protein	1.00031	0.584683	0.378793	-0.036908	-0.621569	3	4	1	7
c	Ent638_0808	e0808	CDS	3	901992	902444	453	14a	h	Putative bacteriophage protein	1.58516	2.90661	1.00028	2.32173	-0.584887	0	1	0	5
c	Ent638_0809	e0809	CDS	3	902622	904631	2010	14a	pe	Putative phage lytic transglycosylase protein	0.0578466	3.7586	-0.292493	3.40831	-0.350311	16	13	13	179
c	Ent638_0810	e0810	CDS	2	904631	905218	588	14a	h	Putative bacteriophage protein	-0.229297	0.674885	-0.132989	0.771204	0.0963008	11	9	9	17
c	Ent638_0811	e0811	CDS	1	905218	905520	303	14a	h	Putative bacteriophage protein	1.00022	-2.58524	0.362849	-3.22264	-0.637398	2	1	3	0
c	Ent638_0812	e0812	CDS	3	905523	906587	1065	14a	h	Putative bacteriophage protein	0.408647	0.867826	0.593973	1.05317	0.185341	18	24	27	50
c	Ent638_0813	e0813	CDS	2	906590	906937	348	14a	h	Putative secreted protein precursor	-0.074136	-2.5651	0.513407	-1.97757	0.587536	66	62	93	16
c	Ent638_0814	e0814	CDS	3	907326	907925	600	14a	o	Hypothetical protein of unknown function	-0.488083	-0.517439	-0.0934536	-0.122811	0.394623	280	189	259	179
c	Ent638_0815	e0815	CDS	3	908355	909107	753	14a	h	Putative bacteriophage protein	0.80763	4.22854	-1.99972	1.42113	-2.80739	3	2	0	12
c	Ent638_0816	e0816	CDS	2	909107	909460	354	14a	h	Putative bacteriophage protein	29.0762	0.999688	31.6613	3.58476	2.58507	0	0	1	4
c	Ent638_0817	e0817	CDS	2	909461	910660	1200	14a	h	Putative bacteriophage protein	-0.192491	3.84773	-0.0928354	3.94741	0.0996525	5	2	4	71
c	Ent638_0818	e0818	CDS	1	910657	911337	681	14a	h	Putative bacteriophage protein	0.180727	1.1252	0.552845	1.49738	0.372177	5	3	6	16
c	Ent638_0819	e0819	CDS	3	911337	912131	795	14a	h	Putative tail fiber protein	0.405461	0.105505	0.314389	0.0144291	-0.091079	12	16	15	16
c	Ent638_0820	gp38	CDS	1	912136	912564	429	14a	h	Putative phage tail assembly chaperone gp38	0.229765	-0.830364	0.142298	-0.917884	-0.087503	10	9	11	6
c	Ent638_0821	e0821	CDS	3	912987	913745	759	14b	pe	Putative alpha/beta hydrolase fold	0.000213728	-0.000310655	-0.0700902	-0.0705994	-0.0702854	21	21	20	20
c	Ent638_0822	e0822	CDS	2	914822	915379	558	14b	s	Fimbrial protein precursor	0	3.2851	30.0763	33.3614	30.0763	0	0	0	7
c	Ent638_0823	e0823	CDS	1	916039	917592	1554	14b	t	Amino acid/peptide transporter	0.129934	1.85843	-0.343018	1.38549	-0.472946	28	30	22	81
c	Ent638_0824	e0824	CDS	1	917728	918333	606	14b	e	Methyltransferase type 11	1.06446	-0.236391	0.683833	-0.617046	-0.380625	11	21	17	15
c	Ent638_0825	e0825	CDS	-2	918337	920121	1785	14b	prc	Putative sensor kinase	0.0323241	2.43181	-0.531453	1.86804	-0.563786	44	44	30	165
c	Ent638_0826	e0826	CDS	-2	920242	921351	1110	14b	pt	Putative permease	-0.56136	1.10074	-0.871585	0.790515	-0.310242	61	40	32	71
c	Ent638_0827	mmuP	CDS	3	921720	923144	1425	14b	t	S-methylmethionine transporter; CP4-6 prophage	-0.34617	-0.320385	1.8424	1.86819	2.18857	55	43	196	156
c	Ent638_0828	mmuM	CDS	1	923131	924066	936	14b	e	S-methylmethionine:homocysteine methyltransferase; CP4-6 prophage	-0.104166	-0.587691	1.78346	1.29993	1.88762	42	40	148	96
c	Ent638_0829	hcp	CDS	-1	924224	924724	501	14b	e	Putative Haemolysin co-regulated protein	2.17011	-0.000309813	3.39261	1.22223	1.22253	0	1	6	7
c	Ent638_0830	e0830	CDS	-3	925056	925619	564	14b	pe	Putative Rhs element Vgr protein (fragment)	0	33.4683	0	33.4683	0	0	0	0	7
c	Ent638_0831	fbpC	CDS	-1	925994	927040	1047	14b	t	ferric transporter subunit ; ATP-binding component of ABC transporter; CP4-6 prophage	0.888524	3.67214	-1.74696	1.03667	-2.63548	15	29	4	59
c	Ent638_0832	fbpB	CDS	-3	927045	929123	2079	14b	t	Ferric transport system permease protein fbpB	1.24816	8.32614	-4.58468	2.4933	-5.83284	16	37	0	208
c	Ent638_0833	afuA	CDS	-2	929188	930219	1032	14b	t	ABC transporter iron-binding protein	1.04884	2.83257	-2.67214	-0.888389	-3.72095	34	70	5	38
c	Ent638_0834	uhpC.1	CDS	-2	930232	931533	1302	14b	r	Regulatory protein uhpC	0.811734	3.21692	-1.70753	0.697689	-2.51923	17	28	4	46
c	Ent638_0835	uhpB.1	CDS	-1	931619	933160	1542	14b	r	Integral membrane sensor signal transduction histidine kinase precursor	0.0615661	4.05282	-2.20135	1.78992	-2.26292	23	23	4	82
c	Ent638_0836	uhpA.1	CDS	-2	933160	933792	633	14b	r	DNA-binding response regulator in two-component regulatory system with UhpB	-0.88437	0.691606	-1.88425	-0.308255	-0.999884	32	15	9	14
c	Ent638_0837	e0837	CDS	-3	934119	935267	1149	14b	e	Integrase, catalytic region	0	0	0	0	0	0	0	0	0
c	Ent638_0838	tauA	CDS	3	935781	936743	963	-	t	taurine transporter subunit ; periplasmic-binding component of ABC superfamily	0.737221	0.999665	1.0003	1.26273	0.263088	7	10	14	26
c	Ent638_0839	tauB	CDS	1	936754	937521	768	-	t	taurine transporter subunit ; ATP-binding component of ABC superfamily	1.80757	1.13483	1.48574	0.813028	-0.321793	3	10	7	20
c	Ent638_0840	tauC	CDS	3	937518	938345	828	-	t	taurine transporter subunit ; membrane component of ABC superfamily	0.000195862	34.1204	-31.076	3.0442	-31.0762	1	1	0	11
c	Ent638_0841	tauD	CDS	2	938342	939193	852	-	e	taurine dioxygenase, 2-oxoglutarate-dependent	0.0742065	1.52331	0.337303	1.7864	0.263063	6	6	6	22
c	Ent638_0842	e0842	CDS	-2	939937	941643	1707	-	pe	Putative phospholipid/glycerol acyltransferase	-0.584768	6.1994	-0.262759	6.52141	0.321991	0	0	0	123
c	Ent638_0843	hemB	CDS	-2	941764	942738	975	-	e	porphobilinogen synthase	0.204345	-0.38997	0.435389	-0.158924	0.23105	41	48	56	42
c	Ent638_0844	ampH	CDS	-3	943005	944171	1167	-	e	beta-lactamase/D-alanine carboxypeptidase	-0.39866	0.450367	-0.511613	0.337411	-0.112956	128	97	89	122
c	Ent638_0845	e0845	CDS	2	944366	944899	534	-	e	Isochorismatase hydrolase	0.377651	-1.53319	0.93126	-0.979563	0.553626	36	45	68	24
c	Ent638_0846	sbmA	CDS	2	944999	946219	1221	-	t	transporter involved in cell envelope modification	-0.402801	0.75218	0.127798	1.28277	0.530572	39	29	42	73
c	Ent638_0847	yaiW	CDS	1	946234	947334	1101	-	pm	putative lipoprotein	0.00014808	0.32313	0.000322865	0.32334	0.000210996	61	61	62	77
c	Ent638_0848	e0848	CDS	-2	947323	947640	318	-	o	conserved protein of unknown function	0.289764	-3.80766	-0.777318	-4.87476	-1.06709	12	14	6	1
c	Ent638_0849	e0849	CDS	3	947889	948125	237	-	o	conserved protein of unknown function	-1.41479	-32.5358	-1.12524	-32.2462	0.289542	8	2	3	0
c	Ent638_0850	ddlA	CDS	-1	948122	949222	1101	-	e	D-alanine-D-alanine ligase A	-0.124062	-0.306344	0.326786	0.144501	0.450847	105	95	131	106
c	Ent638_0851	e0851	CDS	3	949326	950009	684	-	m	Extensin family protein	-0.0840523	-0.517716	-0.269309	-0.703013	-0.185271	29	24	24	17
c	Ent638_0852	mdtG	CDS	1	950161	951393	1233	-	pt	Putative metabolite efflux transporter	0.000235132	1.0262	0.170196	1.19614	0.169936	23	24	26	54
c	Ent638_0853	yaiB	CDS	3	951648	951908	261	-	o	conserved protein of unknown function	-0.197989	-3.25662	-0.808688	-3.86732	-0.610709	75	64	42	2
c	Ent638_0854	phoA	CDS	2	952007	953422	1416	-	e	bacterial alkaline phosphatase	0.221813	0.0964629	-0.240715	-0.366069	-0.462528	82	96	69	74
c	Ent638_0855	psiF	CDS	1	953515	953835	321	-	f	phosphate starvation-inducible protein	1.79328	-1.428	1.1876	-2.03368	-0.605665	33	109	74	28
c	Ent638_0856	yaiC	CDS	3	953925	955040	1116	-	pe	Putative Diguanylate cyclase with a GGDEF domain	0.641752	1.80097	0.443906	1.60315	-0.19782	8	13	11	39
c	Ent638_0857	proC	CDS	-2	955057	955866	810	-	e	pyrroline-5-carboxylate reductase, NAD(P)-binding	-0.203394	-0.823403	0.275911	-0.344089	0.479309	114	96	137	78
c	Ent638_0858	e0858	CDS	1	956008	956466	459	-	o	conserved protein of unknown function	0.0591698	-2.08914	0.48144	-1.66687	0.422283	32	32	44	10
c	Ent638_0859	aroL	CDS	1	956737	957261	525	-	e	Shikimate kinase 2 (SK 2)	-0.0523025	-1.5363	0.635849	-0.84814	0.688134	18	17	28	10
c	Ent638_0860	e0860	CDS	2	957305	957496	192	-	o	conserved protein of unknown function	0.988602	-5.36954	0.000289802	-6.35787	-0.98832	21	40	20	0
c	Ent638_0861	e0861	CDS	3	957738	958415	678	-	o	conserved protein of unknown function	-0.0147588	-0.765267	-0.569802	-1.32032	-0.55505	64	62	44	24
c	Ent638_0862	e0862	CDS	2	958487	958774	288	-	o	conserved protein of unknown function	-0.393699	-2.93191	0.194927	-2.34326	0.588636	59	44	68	9
c	Ent638_0863	rdgC	CDS	-1	958814	959725	912	-	f	DNA-binding protein, non-specific	-0.42902	-0.512337	-0.319301	-0.402614	0.109718	102	75	82	57
c	Ent638_0864	mak	CDS	2	959849	960754	906	-	e	manno(fructo)kinase	0.177411	-0.670513	-0.332367	-1.18028	-0.509766	168	190	133	83
c	Ent638_0865	sbcC	CDS	-1	961151	964279	3129	-	e	exonuclease, dsDNA, ATP-dependent	0.208163	1.97369	0.0622295	1.82775	-0.145934	113	128	118	466
c	Ent638_0866	sbcD	CDS	-2	964276	965481	1206	-	e	exonuclease, dsDNA, ATP-dependent	-0.518062	0.506669	-0.0248013	0.999991	0.493297	38	19	38	53
c	Ent638_0867	phoB	CDS	2	965786	966475	690	-	r	DNA-binding response regulator in two-component regulatory system with PhoR (or CreC)	-0.0981675	-1.4303	0.0924153	-1.23972	0.190587	60	55	65	23
c	Ent638_0868	phoR	CDS	2	966497	967792	1296	-	r	sensory histidine kinase in two-component regulatory system with PhoB	0.0736687	0.807035	0.163026	0.896398	0.0893669	44	47	49	88
c	Ent638_0869	brnQ	CDS	3	968202	969521	1320	-	t	branched chain amino acid transporter (LIV-II)	-0.0764139	1.39987	0.446073	1.92236	0.522474	19	18	25	69
c	Ent638_0870	proY	CDS	3	969600	970970	1371	-	t	proline transporter	-0.897197	2.35914	-0.736696	2.51962	0.160471	32	17	18	97
c	Ent638_0871	malZ	CDS	1	971104	972921	1818	-	e	maltodextrin glucosidase	-0.0132223	1.24294	-0.0334882	1.22268	-0.0202546	72	71	70	165
c	Ent638_0872	ahpC	CDS	-3	972996	973598	603	-	e	alkyl hydroperoxide reductase (Thioredoxin peroxidase 1)	-0.300763	-0.527886	0.0685642	-0.15856	0.369324	528	426	551	384
c	Ent638_0873	acpH	CDS	-1	973727	974308	582	-	e	acyl carrier protein phosphodiesterase	-0.30795	-0.97173	0.35874	-0.305023	0.6667	26	20	33	17
c	Ent638_0874	queA	CDS	3	974400	975470	1071	-	e	S-adenosylmethionine:tRNA ribosyltransferase-isomerase	-0.343557	-0.303813	0.0460833	0.0858416	0.389647	72	56	74	60
c	Ent638_0875	tgt	CDS	1	975544	976671	1128	-	e	tRNA-guanine transglycosylase	-0.395751	-0.949416	-0.235014	-0.788682	0.160731	175	127	147	76
c	Ent638_0876	yajC	CDS	2	976694	977026	333	-	t	SecYEG protein translocase auxillary subunit	-0.311701	-3.03818	-0.204675	-2.93117	0.107001	117	87	97	11
c	Ent638_0877	secD	CDS	1	977053	978900	1848	-	t	SecYEG protein translocase auxillary subunit	0.0730241	-0.0902588	-0.386822	-0.550105	-0.459847	482	507	369	337
c	Ent638_0878	secF	CDS	2	978911	979882	972	-	t	SecYEG protein translocase auxillary subunit	-0.192112	-0.645195	-0.466251	-0.919339	-0.274143	237	207	172	110
c	Ent638_0879	tsx	CDS	-2	980083	980967	885	-	m	nucleoside channel, receptor of phage T6 and colicin K	-0.505402	-0.962175	0.701656	0.244869	1.20704	77	52	123	63
c	Ent638_0880	yajI	CDS	-1	981233	981787	555	-	lp	putative lipoprotein	-0.335373	-2.018	-0.370081	-2.05272	-0.0347089	71	56	55	13
c	Ent638_0881	nrdR	CDS	1	981928	982377	450	-	r	transcriptional repressor of nrd genes	-0.137313	-1.86277	-0.0547678	-1.78023	0.0825392	62	57	60	16
c	Ent638_0882	ribD	CDS	2	982382	983485	1104	-	e	fused diaminohydroxyphosphoribosylaminopyrimidine deaminase;5-amino-6-(5-phosphoribosylamino) uracil reductase	-0.222687	0.0976705	-0.230613	0.0897325	-0.00793764	142	121	121	129
c	Ent638_0883	ribE	CDS	2	983573	984043	471	-	e	riboflavin synthase beta chain	-0.183925	-2.16636	-0.202881	-2.18533	-0.018971	145	124	124	28
c	Ent638_0884	nusB	CDS	3	984063	984482	420	-	f	transcription antitermination protein	-0.579712	-2.52226	0.0729252	-1.86962	0.652638	142	93	149	25
c	Ent638_0885	thiL	CDS	2	984560	985531	972	-	e	thiamin-monophosphate kinase	0.0123508	0.382421	-0.140922	0.229142	-0.1533	39	39	34	45
c	Ent638_0886	yajO	CDS	-2	985591	986565	975	-	e	aldoketo-oxidoreductase, NADP-binding	0.0512737	-0.614334	-0.254596	-0.920204	-0.305866	130	134	108	71
c	Ent638_0887	dxs	CDS	-2	986632	988494	1863	-	e	1-deoxyxylulose-5-phosphate synthase, thiamine-requiring, FAD-requiring	-0.17704	0.625562	-0.124967	0.677638	0.0520777	164	145	151	232
c	Ent638_0888	ispA	CDS	-2	988519	989418	900	-	e	geranyltranstransferase	0.0128695	-0.875668	-0.114897	-1.00343	-0.127758	152	152	139	76
c	Ent638_0889	xseB	CDS	-2	989419	989661	243	-	e	exonuclease VII small subunit	0.37574	-5.31017	-0.314336	-6.00024	-0.690065	49	52	39	1
c	Ent638_0890	thiI	CDS	3	989754	991301	1548	-	e	sulfurtransferase required for thiamine and 4-thiouridine biosynthesis	-0.257966	0.691063	0.0483661	0.997401	0.306326	59	49	61	97
c	Ent638_0891	e0891	CDS	-1	991376	991969	594	-	o	conserved protein of unknown function	-1.13738	-0.415284	0.0262548	0.74838	1.16362	18	4	16	14
c	Ent638_0892	panE	CDS	-3	991932	992843	912	-	e	2-dehydropantoate reductase, NADPH-specific	0.0803283	-0.000276011	0.183878	0.103287	0.103553	46	49	53	53
c	Ent638_0893	e0893	CDS	3	993036	993527	492	-	o	conserved protein of unknown function	0.242987	-2.72346	0.123295	-2.84316	-0.119693	127	150	138	21
c	Ent638_0894	yajR	CDS	-2	993559	994920	1362	-	pt	putative transporter, major facilitator family	-0.215544	1.66372	-0.019874	1.85942	0.195701	24	20	23	74
c	Ent638_0895	cyoE	CDS	-3	995124	996011	888	-	e	protoheme IX farnesyltransferase	-1.01485	-0.903855	-1.4495	-1.33851	-0.434663	577	263	205	112
c	Ent638_0896	cyoD	CDS	-1	996023	996349	327	-	c	cytochrome o ubiquinol oxidase subunit IV	-0.192166	-3.64414	-0.974498	-4.42647	-0.782334	245	215	125	10
c	Ent638_0897	cyoC	CDS	-2	996349	996963	615	-	c	cytochrome o ubiquinol oxidase subunit III	-0.401246	-3.00555	-1.0255	-3.6298	-0.624244	564	426	275	35
c	Ent638_0898	cyoB	CDS	-1	996953	998944	1992	-	c	cytochrome o ubiquinol oxidase subunit I	-0.331	-0.477255	-1.26539	-1.41165	-0.934394	1696	1339	702	507
c	Ent638_0899	cyoA	CDS	-3	998961	999908	948	-	c	cytochrome o ubiquinol oxidase subunit II	0.162792	-1.9523	-0.874883	-2.98998	-1.03767	1208	1336	656	170
c	Ent638_0900	ampG	CDS	-1	1000388	1001863	1476	-	t	muropeptide transporter	0.153877	0.831137	-0.0696409	0.60765	-0.223482	56	62	52	95
c	Ent638_0901	yajG	CDS	-3	1001910	1002488	579	-	lp	putative lipoprotein	0.355296	-2.50747	0.0287365	-2.83404	-0.326571	100	125	101	18
c	Ent638_0902	bolA	CDS	2	1002794	1003111	318	-	r	regulator of penicillin binding proteins and beta lactamase transcription (morphogene)	-0.444092	-0.830358	-1.05284	-1.43912	-0.608763	54	40	27	15
c	Ent638_0903	tig	CDS	1	1003444	1004742	1299	-	e	peptidyl-prolyl cis/trans isomerase (trigger factor)	0.20197	-2.08	-0.206606	-2.48857	-0.408575	1537	1749	1331	314
c	Ent638_0904	clpP.1	CDS	2	1005002	1005625	624	-	e	proteolytic subunit of ClpA-ClpP and ClpX-ClpP ATP-dependent serine proteases	0.459704	-1.51592	0.370931	-1.60469	-0.0887688	271	364	346	122
c	Ent638_0905	clpX	CDS	3	1005753	1007027	1275	-	e	ATPase and specificity subunit of ClpX-ClpP ATP-dependent serine protease	0.122003	-0.1521	0.165716	-0.108385	0.0437164	579	627	646	580
c	Ent638_0906	lon	CDS	3	1007211	1009565	2355	-	e	DNA-binding ATP-dependent protease La	-0.0837984	0.594923	0.210128	0.888847	0.293924	688	645	788	1201
c	Ent638_0907	hupB	CDS	3	1009776	1010048	273	-	r	HU, DNA-binding transcriptional regulator, beta subunit	0.295405	-2.02719	-0.083139	-2.40573	-0.378537	649	778	600	150
c	Ent638_0908	ppiD	CDS	1	1010260	1012134	1875	-	e	peptidyl-prolyl cis-trans isomerase (rotamase D)	-0.129489	-0.276733	-0.368887	-0.516128	-0.239394	551	501	425	352
c	Ent638_0909	ybaV	CDS	2	1012283	1012672	390	-	pe	Putative DNA uptake protein and related DNA-binding proteins	-0.0563644	0.0371814	-1.45222	-1.35867	-1.39585	17	16	5	6
c	Ent638_0910	e0910	CDS	2	1012772	1013170	399	-	pe	Putative esterase	-0.41483	-1.41533	-0.999713	-2.0002	-0.58488	16	11	8	3
c	Ent638_0911	queC	CDS	-3	1013256	1013984	729	-	e	queuosine biosynthesis protein	-0.414874	-0.502795	0.133547	0.0456355	0.548425	41	31	45	32
c	Ent638_0912	e0912	CDS	-3	1014018	1015718	1701	-	o	conserved protein of unknown function	-0.0425496	2.25073	-0.483036	1.81024	-0.440485	45	44	31	156
c	Ent638_0913	cof	CDS	2	1015820	1016638	819	-	e	thiamin pyrimidine pyrophosphate hydrolase	0.0859258	0.730528	-0.0598472	0.584746	-0.145788	16	17	15	26
c	Ent638_0914	e0914	CDS	-3	1016679	1017725	1047	-	pe	Putative cysteine synthase/cystathionine beta-synthase (Pyridoxal-5'-phosphate-dependent)	-2.32172	2.19236	1.07068	5.58478	3.3924	3	0	5	30
c	Ent638_0915	ybaO	CDS	2	1017842	1018300	459	-	pr	putative DNA-binding transcriptional regulator with homology to Lrp	0.192896	-1.22268	0.00027801	-1.41532	-0.192642	16	18	16	7
c	Ent638_0916	mdlA	CDS	2	1018343	1020115	1773	-	pt	putative fused ATPase and permease component of metabolite transporter	-0.626195	1.75252	-0.00878532	2.36996	0.617441	53	34	52	178
c	Ent638_0917	mdlB	CDS	3	1020108	1021889	1782	-	pt	putative fused ATPase and permease component of metabolite ABC transporter	-0.0451792	2.15075	-0.0109608	2.18495	0.0341901	43	41	42	189
c	Ent638_0918	glnK	CDS	1	1022113	1022451	339	-	r	nitrogen assimilation regulatory protein for GlnL, GlnE, and AmtB	-1.22216	-5.51871	2.97436	-1.32217	4.19655	11	3	86	2
c	Ent638_0919	amtB	CDS	3	1022487	1023773	1287	-	t	ammonium transporter	-1.12009	-0.255876	2.62325	3.48749	3.74336	16	7	102	85
c	Ent638_0920	tesB	CDS	-2	1024054	1024914	861	-	e	acyl-CoA thioesterase II	0.115681	-0.331649	0.31147	-0.135868	0.195774	36	38	44	35
c	Ent638_0921	ybaY	CDS	2	1025120	1025689	570	-	pm	putative lipoprotein	-0.187251	0.249372	-0.162342	0.274285	0.0249093	130	114	116	138
c	Ent638_0922	ybaZ	CDS	-2	1025728	1026039	312	-	e	Methylated-DNA-(Protein)-cysteine S-methyltransferase	-0.547259	-2.15231	-0.925709	-2.53077	-0.378448	12	8	5	1
c	Ent638_0923	e0923	CDS	-2	1026043	1026483	441	-	e	GCN5-related N-acetyltransferase	-0.121091	-2.28984	-0.494446	-2.66317	-0.373326	62	57	43	8
c	Ent638_R0027	ffs	misc_RNA	1	1026638	1026755	118	-	NA	SRP RNA; RNA component of signal recognition particle	-0.115236	-33.8837	0.107205	-33.6613	0.222437	8	8	9	0
c	Ent638_0924	e0924	CDS	2	1027052	1027303	252	15	o	conserved protein of unknown function	0.575882	-1.44928	0.735358	-1.28984	0.159449	50	76	86	27
c	ENT630961	ENT630961	CDS	1	1027300	1027515	216	15	o	conserved protein of unknown function	-0.389723	-3.58524	-0.0777268	-3.27326	0.311973	12	9	12	1
c	Ent638_0925	e0925	CDS	-2	1027582	1029039	1458	15	r	Transcriptional regulator, GntR family	-0.0938802	1.54243	0.13089	1.76721	0.224786	31	30	34	99
c	Ent638_0926	e0926	CDS	1	1029088	1029699	612	15	o	conserved membrane protein of unknown function	-0.584765	0.625279	2.54462	3.75469	3.12941	2	1	11	18
c	Ent638_0927	lacI.1	CDS	2	1029776	1030843	1068	15	r	Lactose operon DNA-binding transcriptional repressor	0.0742177	1.91724	-1.07771	0.765305	-1.15193	19	20	7	34
c	Ent638_0928	lacZ	CDS	3	1030947	1034033	3087	15	e	Beta-galactosidase (Lactase)	-0.11092	4.46124	-1.75462	2.81754	-1.64372	72	64	20	465
c	Ent638_0929	e0929	CDS	2	1034096	1034449	354	15	o	conserved protein of unknown function	0.000197472	-1.4153	-0.54992	-1.96541	-0.55013	13	13	9	3
c	Ent638_0930	ylaB	CDS	-3	1034487	1036049	1563	15	pe	Putative diguanylate cyclase/phosphodiesterase domain 2	0.200274	1.52055	-0.0730878	1.2472	-0.273361	40	46	38	109
c	Ent638_0931	e0931	CDS	1	1036144	1036863	720	15	r	Transcriptional regulator, GntR family	0.14002	-0.0976031	0.22617	-0.0114907	0.0861319	20	20	23	21
c	Ent638_0932	e0932	CDS	-3	1036851	1038050	1200	15	pe	Putative mandelate racemase / muconate lactonizing enzyme	0.723779	0.34957	0.629289	0.255044	-0.0945179	29	45	44	55
c	Ent638_0933	ascF	CDS	2	1038329	1039708	1380	15	t	Phosphotransferase system beta-glucosidase family, EIIC	0.0485891	2.32543	-1.21123	1.0656	-1.25983	29	30	12	63
c	Ent638_0934	ykgM	CDS	3	1039752	1040063	312	15	ps	putative ribosomal protein	2.53345	-3.06247	2.58322	-3.01273	0.0497485	120	922	961	114
c	Ent638_0935	e0935	CDS	2	1040066	1040206	141	15	ps	putative ribosome maturation protein	2.40109	-5.1453	2.74417	-4.80225	0.343051	28	178	227	5
c	Ent638_0936	e0936	CDS	-2	1040203	1040913	711	15	e	GCN5-related N-acetyltransferase	1.72845	-1.57505	2.39769	-0.905806	0.669231	19	71	117	39
c	Ent638_0937	e0937	CDS	1	1041013	1042473	1461	15	r	Transcriptional regulator, GntR family	0.0423514	1.80916	-0.0432068	1.72364	-0.0855301	34	33	32	110
c	Ent638_0938	ylaC	CDS	-1	1042445	1042912	468	-	pm	conserved protein of unknown function	-0.117855	-1.10648	0.147109	-0.841522	0.264951	46	42	51	23
c	Ent638_0939	maa	CDS	-1	1043030	1043581	552	-	e	maltose O-acetyltransferase	-0.243048	-1.28204	-1.48846	-2.52746	-1.24543	57	49	20	8
c	Ent638_0940	hha	CDS	-3	1043796	1044014	219	-	f	modulator of gene expression, with H-NS	-0.310183	-5.11576	0.746514	-4.05905	1.05669	20	16	35	1
c	Ent638_0941	e0941	CDS	-3	1044042	1044416	375	-	o	conserved protein of unknown function	-0.528785	-1.49937	0.0699712	-0.900613	0.598747	33	20	34	12
c	Ent638_0942	acrB	CDS	-2	1044925	1048074	3150	-	t	multidrug efflux system protein	-0.0691953	1.0227	-0.451363	0.640534	-0.38217	745	710	543	1107
c	Ent638_0943	acrA	CDS	-1	1048097	1049290	1194	-	t	multidrug efflux system	0.45067	-0.0961729	-0.153349	-0.700191	-0.604017	389	527	349	328
c	Ent638_0944	acrR	CDS	3	1049433	1050086	654	-	r	DNA-binding transcriptional repressor	0.379566	-1.62915	0.328729	-1.67998	-0.0508211	44	57	55	18
c	Ent638_0945	e0945	CDS	2	1050200	1053547	3348	-	o	conserved membrane protein of unknown function	-0.0462234	2.73286	-0.21283	2.56625	-0.166614	94	92	81	542
c	Ent638_0946	e0946	CDS	-3	1053594	1053779	186	-	o	conserved protein of unknown function	0.163683	-3.00029	-0.0586115	-3.22257	-0.222293	8	9	8	1
c	Ent638_0947	priC	CDS	-1	1053791	1054318	528	-	f	Primosomal replication protein N''	-0.0777984	-1.20196	0.53897	-0.58518	0.616783	32	30	45	20
c	Ent638_0948	e0948	CDS	1	1054369	1054746	378	-	o	conserved membrane protein of unknown function	0.000271029	-1.41531	-0.285126	-1.70074	-0.285434	13	9	10	4
c	Ent638_0949	apt	CDS	2	1054901	1055452	552	-	e	adenine phosphoribosyltransferase	0.240804	-2.87008	0.127962	-2.98292	-0.112836	94	111	102	14
c	Ent638_0950	dnaX	CDS	3	1055541	1057469	1929	-	e	DNA polymerase III/DNA elongation factor III, tau and gamma subunits	-0.178298	0.703234	-0.0621214	0.819405	0.116169	126	111	120	196
c	Ent638_0951	e0951	CDS	2	1057523	1057855	333	-	o	conserved protein of unknown function	-0.161169	-2.26444	-0.16115	-2.26444	-8.79678e-06	90	80	75	16
c	Ent638_0952	recR	CDS	1	1057855	1058460	606	-	cp	gap repair protein	-1.13673	-0.92321	-0.437873	-0.224342	0.698851	139	54	101	55
c	Ent638_0953	htpG	CDS	2	1058696	1060570	1875	-	f	molecular chaperone HSP90 family	0.323163	-0.280479	0.521675	-0.0819672	0.198512	472	590	677	557
c	Ent638_0954	adk	CDS	2	1060763	1061407	645	-	e	adenylate kinase	0.0289238	-2.8698	-0.541833	-3.44056	-0.570757	282	287	193	26
c	Ent638_0955	hemH	CDS	2	1061654	1062616	963	-	e	ferrochelatase	-0.0643294	-0.48026	-0.0087608	-0.424683	0.0555674	52	51	53	37
c	Ent638_0956	gsk	CDS	1	1062679	1063983	1305	-	e	inosine/guanosine kinase	-0.30125	0.419842	-0.0979022	0.623179	0.203335	75	60	70	94
c	Ent638_0957	ybaL	CDS	-2	1064182	1065858	1677	-	pt	putative monovalent cation:proton antiporter (CPA2 family)	-0.586766	1.88094	-1.43583	1.03188	-0.849068	122	80	44	167
c	Ent638_0958	fsr	CDS	-3	1066092	1067312	1221	-	t	fosmidomycin efflux system, member of the major facilitator superfamily	-0.527702	1.90664	-0.631998	1.80232	-0.104329	21	14	12	49
c	Ent638_0959	ushA	CDS	3	1067478	1069130	1653	-	e	bifunctional UDP-sugar hydrolase and 5'-nucleotidase	0.915784	-1.47137	-0.873654	-3.26081	-1.78944	606	1136	332	118
c	Ent638_0960	e0960	CDS	-2	1069267	1069746	480	-	o	conserved protein of unknown function	-0.292949	-1.22268	0.0651338	-0.864611	0.35807	29	23	30	13
c	Ent638_misc_RNA_16	emisc_RNA_16	misc_RNA	1	1069869	1069945	77	-	NA	sroB	30.0762	-30.0763	30.0763	-30.0762	8.80889e-05	0	0	0	0
c	Ent638_0961	ybaP	CDS	-1	1069946	1070740	795	-	pe	Putative ligase	-0.231721	-1.30985	0.521997	-0.556121	0.753729	33	28	48	20
c	Ent638_0962	copA	CDS	-2	1070791	1073289	2499	-	t	copper transporter	0.174534	0.555761	0.771026	1.15226	0.596496	389	406	664	987
c	Ent638_0963	cueR	CDS	3	1073397	1073807	411	-	r	DNA-binding transcriptional activator of copper-responsive regulon genes	-0.0952708	-1.5431	-0.0828539	-1.53067	0.0124302	41	38	39	13
c	Ent638_0964	e0964	CDS	-1	1073804	1074256	453	-	o	conserved membrane protein of unknown function	0.0405371	-1.23088	-0.268218	-1.53966	-0.308785	35	35	28	13
c	Ent638_0965	ybbK	CDS	-2	1074253	1075167	915	-	pe	putative protease, membrane anchored	0.093905	0.413645	-0.887968	-0.568224	-0.981875	99	106	53	70
c	Ent638_0966	ybbN	CDS	-1	1075448	1076302	855	-	pc	putative thioredoxin domain-containing protein	-0.0180851	-1.00948	-0.0179971	-1.0094	8.08532e-05	106	104	104	52
c	Ent638_0967	ybbO	CDS	-3	1076361	1077131	771	-	pe	putative oxidoreductase with NAD(P)-binding Rossmann-fold domain	-0.0117288	-1.44679	0.188481	-1.24656	0.200215	41	39	46	16
c	Ent638_0968	tesA	CDS	-2	1077160	1077786	627	-	e	multifunctional acyl-CoA thioesterase I and protease I and lysophospholipase L1	0.853287	-1.67525	0.496884	-2.03166	-0.356394	43	73	59	19
c	Ent638_0969	ybbA	CDS	1	1077754	1078440	687	-	pt	putative transporter subunit: ATP-binding component of ABC superfamily	0.277028	0.212675	-0.240704	-0.305023	-0.517696	17	20	14	17
c	Ent638_0970	ybbP	CDS	3	1078437	1080851	2415	-	t	putative ABC transporter permease	0.153006	2.38363	-0.344834	1.88579	-0.49783	62	69	49	256
c	Ent638_0971	omp	CDS	2	1081034	1082179	1146	-	pm	putative outer membrane protein precursor	0.540788	2.3368	-0.211245	1.58473	-0.752094	7	11	2	32
c	Ent638_0972	metQ.1	CDS	2	1082402	1083235	834	-	t	DL-methionine transporter subunit ; periplasmic-binding component of ABC superfamily	0.43466	-3.05969	1.85923	-1.63512	1.42457	141	190	511	62
c	Ent638_0973	metN.1	CDS	3	1083294	1084310	1017	-	t	Methionine import ATP-binding protein metN	0.317446	-1.24863	1.26396	-0.302106	0.946516	62	77	150	63
c	Ent638_0974	metI.1	CDS	1	1084303	1084962	660	-	t	D-methionine ABC transport system permease protein	-0.510771	-1.4776	0.317135	-0.649691	0.827901	19	13	23	9
c	Ent638_0975	selU	CDS	-1	1084967	1086037	1071	-	e	tRNA 2-selenouridine synthase (Selenophosphate-dependent tRNA 2-selenouridine synthase)	-0.0598796	0.267825	0.535316	0.862999	0.595175	16	15	24	28
c	Ent638_0976	purK	CDS	-1	1086212	1087279	1068	-	e	N5-carboxyaminoimidazole ribonucleotide synthase	-0.5489	-0.0933379	-0.503013	-0.0474548	0.0458747	211	143	147	139
c	Ent638_0977	purE	CDS	-2	1087276	1087785	510	-	e	N5-carboxyaminoimidazole ribonucleotide mutase	-0.826038	-2.28702	-0.154651	-1.61565	0.671378	127	71	115	23
c	Ent638_0978	lpxH	CDS	-3	1087902	1088624	723	-	e	UDP-2,3-diacylglucosamine pyrophosphatase	-0.725627	0.272729	-0.25606	0.742296	0.469562	29	17	24	29
c	Ent638_0979	ppiB	CDS	-3	1088628	1089161	534	-	e	peptidyl-prolyl cis-trans isomerase B (rotamase B)	-0.147612	-1.1986	-0.0699547	-1.12095	0.0776521	280	253	266	114
c	Ent638_0980	cysS	CDS	2	1089284	1090681	1398	-	e	cysteinyl-tRNA synthetase	-0.128067	0.16356	0.0642753	0.355899	0.192336	176	161	183	206
c	Ent638_0981	e0981	CDS	1	1090951	1091577	627	-	o	Hypothetival protein of unknown function	-0.406886	-1.74308	-0.952072	-2.28828	-0.545207	157	112	78	23
c	Ent638_0982	e0982	CDS	2	1091558	1094254	2697	-	o	Putative protein of unknown function	0.251417	1.64582	-0.74573	0.648671	-0.997145	142	163	84	263
c	Ent638_0983	malI	CDS	-2	1094293	1095309	1017	-	r	Transcriptional regulator, LacI family	0.217609	0.345009	-0.760051	-0.632652	-0.977665	55	63	33	41
c	Ent638_0984	ptsG	CDS	-2	1095394	1096893	1500	-	t	PTS system, glucose-like IIBC subunit (alpha-glucoside family)	0.080281	2.24419	0.330435	2.49441	0.250187	11	5	14	68
c	Ent638_0985	ybcJ	CDS	-1	1097132	1097344	213	-	pr	putative RNA-binding protein	0.0187659	-3.9699	0.288076	-3.70057	0.26931	26	24	31	2
c	Ent638_0986	folD	CDS	-3	1097346	1098212	867	-	e	bifunctional 5,10-methylene-tetrahydrofolate dehydrogenase and 5,10-methylene-tetrahydrofolate cyclohydrolase	-0.0962332	-1.1087	0.182153	-0.830309	0.278395	133	125	152	70
c	Ent638_0987	fimA	CDS	2	1098530	1099093	564	-	s	Type-1 fimbrial protein, A chain precursor (Type-1A pilin)	0.919095	-3.96225	-0.0601378	-4.94148	-0.979229	193	367	186	11
c	Ent638_0988	fimI	CDS	2	1099157	1099702	546	-	s	Fimbrin-like protein fimI precursor	0.155381	-1.53079	-0.43679	-2.12294	-0.592164	29	30	21	7
c	Ent638_0989	fimC.1	CDS	3	1099746	1100438	693	-	f	Chaperone protein fimC precursor	-0.188836	-0.546563	-0.309056	-0.666793	-0.120237	19	16	14	11
c	Ent638_0990	fimD.1	CDS	2	1100519	1103020	2502	-	f	Outer membrane usher protein fimD precursor	0.504406	2.91731	-0.191003	2.2219	-0.695402	51	72	44	336
c	Ent638_0991	fimH	CDS	3	1103013	1104020	1008	-	s	Protein fimH precursor	0.453924	1.23105	0.000279785	0.777407	-0.453652	15	21	15	36
c	Ent638_0992	fimF	CDS	3	1104030	1104554	525	-	s	Fimbrial-like protein fimF precursor	0.570531	0.473659	-0.289233	-0.386118	-0.859788	11	15	8	12
c	Ent638_0993	fimZ	CDS	-1	1104605	1105237	633	-	r	DNA-binding transcriptional regulator, isolated component of a two-component regulator system	-0.793384	0.3502	-0.378221	0.76541	0.415191	8	3	7	9
c	Ent638_0994	fimY	CDS	-2	1106023	1106739	717	-	r	Response regulator receiver protein	0.234662	0.9806	0.160747	0.906688	-0.0739181	5	6	6	12
c	Ent638_0995	e0995	CDS	-3	1106766	1107485	720	-	e	Putative diguanylate phosphodiesterase (EAL domain) with GAF sensor	1.2373	0.704938	0.716505	0.184126	-0.52079	4	10	7	12
c	Ent638_R0028	eR0028	tRNA	1	1107772	1107848	77	-	NA	tRNA-Arg	0	0	0	0	0	0	0	0	0
c	Ent638_0996	intD	CDS	-3	1107864	1109027	1164	16a	e	Prophage DLP12 integrase (Prophage QSR' integrase)	0.052619	0.542835	0.11166	0.601898	0.0590595	54	54	58	84
c	ENT631036	ENT631036	CDS	-2	1109434	1109781	348	16a	o	conserved protein of unknown function	1.09538	-1.34137	-0.211196	-2.64792	-1.30653	7	13	1	2
c	Ent638_0997	e0997	CDS	-2	1110097	1110954	858	16a	o	conserved protein of unknown function	0.523811	4.19938	-2.99972	0.675837	-3.52354	10	15	1	24
c	Ent638_0998	e0998	CDS	-1	1111505	1111951	447	16a	h	Bacteriophage protein unknown function	-0.0669706	0.353349	0.295739	0.716107	0.362731	7	3	8	12
c	Ent638_0999	e0999	CDS	-3	1111983	1112192	210	16a	h	hypothetical phage protein of unknown function	1.52375	0	-32.076	-33.5998	-33.5998	2	7	0	0
c	Ent638_1000	e1000	CDS	-2	1112194	1112664	471	16a	h	hypothetical phage protein of unknown function	0.777766	0.754583	-0.39203	-0.415183	-1.16977	7	11	1	9
c	Ent638_1001	e1001	CDS	-1	1112666	1112881	216	16a	h	hypothetical phage protein of unknown function	0.192827	-31.0763	-0.807066	-32.0762	-0.999871	1	2	1	0
c	ENT631044	abc	CDS	-2	1112878	1113186	309	16a	h	Anti-RecBCD protein 1 (bacteriphage P22)	0.337268	2.58468	-3.24765	-1.00026	-3.58494	6	8	0	4
c	Ent638_1002	exo	CDS	-2	1113190	1113870	681	16a	pe	Putative Exonuclease	0.392584	2.90658	-2.19235	0.32164	-2.58492	11	13	1	17
c	Ent638_1003	recT	CDS	-3	1113867	1114778	912	16a	h	recombination and repair protein; Rac prophage	0.146005	2.60096	-1.09487	1.36011	-1.24086	15	17	7	44
c	Ent638_1004	e1004	CDS	-2	1114795	1115073	279	16a	o	Hypothetical phage protein of unknown function	0.125759	31.2459	-32.5355	-1.4153	-32.6612	3	1	0	1
c	Ent638_1005	e1005	CDS	-3	1115151	1115429	279	16a	o	Hypothetical phage protein of unknown function	-0.321735	1.16963	-2.32164	-0.830239	-1.99988	2	2	0	1
c	Ent638_1006	e1006	CDS	-1	1115426	1115737	312	16a	o	Hypothetical phage protein of unknown function	-1.19246	0.584687	-0.8298	0.947349	0.362643	6	1	1	4
c	Ent638_1007	e1007	CDS	-2	1115734	1116024	291	16a	o	Hypothetical phage protein of unknown function	-0.999819	30.661	-33.076	-1.41521	-32.0762	5	2	0	1
c	Ent638_1008	e1008	CDS	-2	1116277	1116507	231	16a	o	Hypothetical protein of unknown function	-32.661	1.16963	-2.58467	31.246	30.0763	1	0	0	1
c	Ent638_1009	e1009	CDS	1	1117108	1117347	240	16a	o	conserved protein of unknown function	1.44387	-2.51694	1.04296	-2.91787	-0.400896	14	40	32	6
c	Ent638_1010	e1010	CDS	-2	1117675	1118022	348	16a	o	Hypothetical protein of unknown function	0.45986	-1.22472	0.213354	-1.47123	-0.246502	418	577	487	195
c	Ent638_1011	rdgA	CDS	-2	1118287	1118943	657	16a	r	Phage HTH-type transcriptional regulator	0.43112	-1.57974	0.702178	-1.30868	0.271068	157	209	251	84
c	Ent638_1012	e1012	CDS	1	1119136	1119363	228	16a	r	Phage Regulator protein	-2.80714	29.661	-31.8834	0.584746	-29.0762	2	0	0	1
c	Ent638_1013	CII	CDS	1	1119478	1119762	285	16a	r	Phage Regulatory protein CII	0.322163	1.9066	-1.99972	-0.415299	-2.32189	2	1	0	1
c	Ent638_1014	O	CDS	1	1119862	1120788	927	16a	e	Phage replication protein O domain protein	-0.236855	2.83845	-1.34368	1.73164	-1.10683	11	8	1	31
c	Ent638_1015	P	CDS	3	1120785	1121471	687	16a	e	Replication protein P	-1.64362	3.44265	-2.64358	2.44265	-0.999988	8	1	1	14
c	ENT631061	ENT631061	CDS	2	1122122	1122364	243	16a	o	Hypothetical phage protein of unknown function	1.73714	-1.41534	0.415328	-2.73713	-1.32179	0	2	1	0
c	Ent638_1016	gp37	CDS	1	1122361	1122807	447	16a	o	conserved protein of unknown function	0.251726	0.584678	-0.485147	-0.152186	-0.736877	7	8	5	8
c	Ent638_1017	e1017	CDS	2	1122995	1123615	621	16a	o	conserved phage protein of unknown function	0.217041	0.641225	-0.565296	-0.141103	-0.782314	12	14	7	13
c	Ent638_1018	e1018	CDS	1	1123618	1124091	474	16a	pe	Putative methyltransferase	0.452698	0.7863	0.0742866	0.407906	-0.378403	6	8	7	12
c	Ent638_1019	e1019	CDS	1	1124095	1124463	369	16a	e	HNH endonuclease	-0.414851	-1.18089	0.502803	-0.263189	0.917703	3	1	3	1
c	Ent638_1020	e1020	CDS	1	1124698	1125183	486	16a	o	Hypothetical phage protein of unknown function	-0.169725	0.742194	-0.0541514	0.857793	0.115599	9	8	8	14
c	ENT631068	ENT631068	CDS	-3	1125660	1125791	132	16a	o	protein of unknown function	-1.9998	-31.0763	-1.58468	-30.6612	0.415124	4	1	1	0
c	Ent638_1022	e1022	CDS	2	1126178	1126609	432	16a	o	conserved phage protein of unknown function	-0.09284	0.212669	0.459731	0.765209	0.552574	5	4	6	9
c	Ent638_1023	e1023	CDS	3	1126614	1127183	570	16a	e	Prophage HNH endonuclease family protein	0.807609	1.29516	-0.125242	0.362289	-0.93286	4	6	3	9
c	Ent638_1024	e1024	CDS	3	1127340	1127960	621	16a	h	Bacteriophage Lambda NinG family protein	-0.192461	3.33956	-0.999719	2.53233	-0.807256	1	1	1	13
c	Ent638_1025	Q	CDS	3	1128243	1128743	501	16a	pf	putative antitermination protein	3.00018	2.39202	2.00028	1.39215	-0.999889	0	2	1	7
c	ENT631074	ENT631074	CDS	3	1129263	1129574	312	16a	o	conserved phage exported protein of unknown function	-0.584768	0.584678	-2.16964	-1.00017	-1.58487	3	0	0	1
c	Ent638_1026	e1026	CDS	1	1129555	1129878	324	16a	o	hypothetical exported protein of unknown function	0.737244	0.584662	-2.16963	-2.32225	-2.90689	3	1	0	1
c	Ent638_1027	e1027	CDS	3	1129899	1130441	543	16a	o	conserved phage protein of unknown function	-0.0586541	1.2851	-0.643566	0.700181	-0.584912	8	8	4	12
c	ENT631077	ENT631077	CDS	2	1130438	1130650	213	16a	o	Hypothetical phage protein of unknown function	1.00021	-1.41534	2.00029	-0.415249	1.0001	0	0	1	0
c	Ent638_1028	e1028	CDS	1	1130647	1130934	288	16a	o	conserved phage protein of unknown function	2.32215	-0.000296209	-0.584678	-2.90713	-2.90683	2	13	2	2
c	Ent638_1029	e1029	CDS	1	1131151	1131891	741	16a	h	Putative bacteriophage protein	-0.0362563	2.16961	-1.15171	1.05412	-1.11547	13	6	2	27
c	Ent638_1030	e1030	CDS	2	1132007	1133215	1209	16a	o	Hypothetical protein of unknown function	-0.315296	2.51825	-0.163217	2.67032	0.152075	18	15	17	93
c	Ent638_1031	e1031	CDS	2	1133228	1134649	1422	16a	o	Hypothetical protein of unknown function	-0.0792379	3.72644	-1.2835	2.52218	-1.20425	19	17	8	101
c	Ent638_1032	e1032	CDS	1	1134646	1135470	825	16a	o	Hypothetical protein of unknown function	-0.565358	1.87009	-0.209173	2.22625	0.356165	12	8	8	39
c	Ent638_1033	e1033	CDS	3	1135491	1137119	1629	16a	pe	Putative protein with a hydrolase activity	-0.182989	2.98904	-0.680418	2.49163	-0.49741	36	30	22	179
c	Ent638_1034	e1034	CDS	3	1137135	1137995	861	16a	o	Hypothetical protein of unknown function	-0.556136	2.12895	-1.05859	1.62649	-0.502434	17	11	6	35
c	Ent638_1035	e1035	CDS	1	1138012	1139043	1032	16a	o	Hypothetical protein of unknown function	-0.260372	2.04962	-0.695455	1.61455	-0.435067	38	31	23	98
c	Ent638_1036	e1036	CDS	2	1139108	1139590	483	16a	o	hypothetical protein of unknown function	-0.0522367	0.262716	-0.485131	-0.17018	-0.43288	9	9	5	8
c	Ent638_1037	e1037	CDS	1	1139587	1140015	429	16a	o	hypothetical protein of unknown function	-0.736771	3.2851	-2.32164	1.70026	-1.58484	3	1	0	7
c	Ent638_1038	e1038	CDS	3	1140000	1140446	447	16a	o	hypothetical protein of unknown function	0.616866	0.469191	-0.206166	-0.35383	-0.823027	5	8	4	6
c	Ent638_1039	e1039	CDS	1	1140430	1141371	942	16a	o	hypothetical protein of unknown function	0.144648	2.85053	-0.855309	1.85057	-0.99994	12	13	5	50
c	Ent638_1040	e1040	CDS	2	1141376	1142770	1395	16a	o	hypothetical protein of unknown function	-0.226093	2.79582	-0.430351	2.59157	-0.204254	20	17	14	103
c	Ent638_1041	e1041	CDS	2	1142774	1143211	438	16a	o	hypothetical protein of unknown function	0.392509	0.169614	0.58525	0.362359	0.19275	5	7	6	9
c	Ent638_1042	e1042	CDS	1	1143214	1143792	579	16a	o	hypothetical protein of unknown function	-0.906662	-0.180878	0.180868	0.906655	1.08754	9	5	11	10
c	Ent638_1043	e1043	CDS	1	1143916	1145736	1821	16a	o	hypothetical protein of unknown function	-0.122343	3.75076	-1.03366	2.83947	-0.911297	29	23	14	189
c	Ent638_1044	e1044	CDS	3	1145736	1146452	717	16a	o	hypothetical protein of unknown function	-0.414818	1.85476	-0.497219	1.77235	-0.0824154	8	6	2	20
c	Ent638_1045	e1045	CDS	2	1146449	1146724	276	16a	o	hypothetical protein of unknown function	-1.80715	-0.415343	0.514863	1.90669	2.32203	2	0	3	2
c	Ent638_1046	e1046	CDS	1	1146724	1147743	1020	16a	o	hypothetical protein of unknown function	0.576469	0.631204	0.149665	0.204373	-0.426818	18	27	19	31
c	Ent638_1047	e1047	CDS	3	1147740	1148456	717	16a	o	hypothetical protein of unknown function	-0.67783	0.713962	-0.321644	1.07013	0.356172	13	8	11	17
c	Ent638_1048	e1048	CDS	2	1148453	1148785	333	16a	o	hypothetical protein of unknown function	-0.999814	-0.737237	-1.6778	-1.4152	-0.677993	5	2	0	1
c	Ent638_1049	e1049	CDS	1	1148782	1150200	1419	16a	o	hypothetical protein of unknown function	-0.360136	2.28665	-0.41981	2.22696	-0.0596696	31	24	23	115
c	Ent638_1050	e1050	CDS	2	1150202	1150906	705	16a	o	hypothetical protein of unknown function	-0.400348	0.791147	-0.343682	0.847814	0.0566463	11	8	7	15
c	Ent638_1051	e1051	CDS	1	1151260	1151958	699	16a	o	hypothetical phage protein of unknown function	-0.667221	1.58465	-0.754596	1.49728	-0.0873607	8	5	5	16
c	Ent638_1052	gp38.1	CDS	2	1151960	1152382	423	16a	h	Phage tail assembly chaperone gp38	0.678339	0.243645	-0.395653	-0.830392	-1.07403	8	11	5	7
c	Ent638_1053	e1053	CDS	-2	1152379	1153071	693	16a	e	Lipolytic enzyme, G-D-S-L family precursor	-1.0994	-0.450944	-0.134024	0.514471	0.965387	14	3	13	10
c	Ent638_1054	e1054	CDS	2	1153100	1153813	714	16a	o	conserved protein of unknown function	-1.47375	1.97173	-0.943146	2.50234	0.530578	8	1	1	17
c	Ent638_1055	umuD	CDS	1	1153975	1154361	387	16a	e	DNA polymerase V, subunit D	-0.523415	0.584701	-0.71594	0.392199	-0.192541	7	2	4	7
c	Ent638_1056	yahO	CDS	2	1154789	1155064	276	16b	o	conserved exported protein of unknown function	0.0664256	-2.37713	-0.875728	-3.31929	-0.942165	311	334	173	32
c	Ent638_1057	yncE	CDS	2	1155590	1156675	1086	16b	o	conserved exported protein of unknown function	0.834204	-1.39295	2.64417	0.41703	1.80998	30	54	192	73
c	Ent638_1058	e1058	CDS	1	1156729	1158915	2187	16b	rc	TonB-dependent siderophore receptor	0.895071	0.377778	3.03372	2.51642	2.13865	22	39	174	226
c	Ent638_1059	pheP	CDS	3	1159035	1160423	1389	16b	t	phenylalanine transporter	-0.592969	1.3437	-0.190051	1.74667	0.402936	29	16	25	60
c	Ent638_1060	e1060	CDS	3	1160925	1162163	1239	16b	t	Nucleoside:H+ symporter	0.63763	5.53886	-2.16963	2.73163	-2.80723	3	8	1	62
c	Ent638_1061	e1061	CDS	3	1162179	1163204	1026	16b	e	Xylose isomerase domain protein TIM barrel	0.000166456	1.74696	0.144674	1.8915	0.14452	12	10	14	46
c	Ent638_1062	e1062	CDS	1	1163197	1164339	1143	16b	e	Oxidoreductase domain protein	-0.499346	2.02276	-0.403058	2.11905	0.0963057	14	9	10	42
c	Ent638_1063	e1063	CDS	1	1164415	1165392	978	16b	r	Transcriptional regulator, LacI family	-0.150239	0.976251	-0.118765	1.00774	0.0314835	33	30	30	61
c	Ent638_1064	ybdG	CDS	-2	1165396	1166640	1245	16b	pt	putative membrane protein; channel	0.196371	0.0992639	-0.0208946	-0.118012	-0.217279	69	78	67	72
c	Ent638_1065	e1065	CDS	-3	1166718	1168145	1428	16b	t	Major facilitator superfamily MFS_1	0.848201	3.12311	0.0706758	2.34559	-0.777522	7	12	7	56
c	Ent638_1066	e1066	CDS	2	1168253	1169122	870	16b	r	Transcriptional regulator, XRE family	-0.544677	-0.135976	-0.0835366	0.325198	0.461169	41	26	39	35
c	Ent638_1067	e1067	CDS	-1	1169162	1169770	609	16b	m	putative inner membrane protein	0.585192	-1.62482	0.750324	-1.45968	0.165149	14	22	24	8
c	Ent638_1068	fimG	CDS	-1	1170050	1170601	552	16b	s	Minor component of type 1 fimbriae	32.0762	34.0533	0	1.97711	-32.0762	0	2	0	11
c	Ent638_1069	fimC.2	CDS	-1	1170881	1171276	396	16b	f	periplasmic pilin chaperone (lpfB-like) (fragment)	0	31.9829	0	31.9829	0	0	0	0	2
c	Ent638_1070	e1070	CDS	2	1171862	1172308	447	16b	f	P pilus assembly protein chaperone PapD-like protein precursor	31.6612	32.4683	0	0.807165	-31.6612	0	0	0	3
c	Ent638_1071	fimD.2	CDS	2	1172327	1174960	2634	16b	f	outer membrane usher protein, type 1 fimbrial synthesis	0.53684	3.07944	0.411357	2.95394	-0.125487	30	42	40	333
c	Ent638_1072	e1072	CDS	3	1175415	1176332	918	16b	s	Fimbrial protein	0.585162	4.58466	1.00028	4.99978	0.415117	0	1	1	31
c	Ent638_1073	e1073	CDS	1	1176646	1177692	1047	16b	pt	putative Permeases of the major facilitator superfamily	0.508054	1.20034	-0.0455186	0.646751	-0.553585	21	28	21	45
c	Ent638_1074	nfnB	CDS	-3	1177689	1178342	654	16b	e	dihydropteridine reductase, NAD(P)H-dependent, oxygen-insensitive	0.823354	-1.63555	1.48968	-0.96923	0.666331	26	46	72	23
c	Ent638_1075	e1075	CDS	-1	1178462	1178830	369	16b	o	conserved protein of unknown function	-0.0943968	-2.14323	-0.249087	-2.29794	-0.154719	21	19	17	4
c	Ent638_1076	e1076	CDS	-3	1178820	1179410	591	16b	r	Transcriptional regulator, TetR family	0.1461	-1.80305	-0.259688	-2.20885	-0.405797	63	69	52	15
c	Ent638_1077	e1077	CDS	1	1179721	1180824	1104	16b	pe	Putative metallo-hydrolase/oxidoreductase	-0.514403	1.32165	1.58524	3.42133	2.09966	6	3	20	49
c	Ent638_1078	ramA	CDS	3	1180857	1181198	342	16b	r	DNA-binding transcriptional dual activator of multiple antibiotic resistance	-0.321736	-0.830354	0.678354	0.169759	1.00009	3	2	5	3
c	Ent638_1079	fct	CDS	-2	1181329	1183473	2145	16b	rc	Ferrichrysobactin receptor precursor, TonB-dependent	0.506378	2.32673	1.71195	3.53231	1.20558	23	32	75	375
c	Ent638_1080	e1080	CDS	3	1183629	1185197	1569	16b	e	Enterochelin esterase	0.198131	1.78721	2.00029	3.58938	1.80216	11	13	45	156
c	Ent638_1081	e1081	CDS	-3	1185183	1185446	264	16b	o	conserved exported protein of unknown function	32.3982	-2.0003	31.6613	-2.73724	-0.736931	0	1	2	0
c	Ent638_1082	pma	CDS	1	1185928	1188621	2694	16b	t	Cation-transporting ATPase pma1	0.341239	5.57036	-0.658674	4.57046	-0.999903	9	12	5	299
c	ENT631134	ENT631134	CDS	-2	1188631	1188858	228	16b	o	Hypothetical protein of unknown function	0.00020232	0	-30.076	-30.0762	-30.0762	0	0	0	0
c	Ent638_1083	e1083	CDS	3	1188936	1190015	1080	16b	t	Efflux transporter, RND family, MFP subunit precursor	-30.076	6.09247	0.000289776	36.1688	30.0763	1	0	0	44
c	Ent638_1084	mexB	CDS	3	1190025	1193123	3099	16b	t	Multidrug resistance protein mexB (Multidrug-efflux transporter mexB)	0.201833	6.25709	-0.414743	5.64053	-0.616552	7	7	5	378
c	Ent638_1085	ybdK	CDS	-2	1193110	1194231	1122	16b	e	gamma-glutamyl:cysteine ligase	-0.519559	1.12426	-0.294598	1.34923	0.224984	39	27	32	70
c	Ent638_1086	e1086	CDS	-2	1194277	1195194	918	16b	r	Transcriptional regulator, LysR family	0.550429	1.09485	0.237333	0.781747	-0.31309	9	13	11	24
c	Ent638_1087	e1087	CDS	3	1195320	1196699	1380	16b	t	Major facilitator superfamily MFS_1	-0.573549	2.31887	-0.29929	2.59313	0.274242	21	14	17	85
c	Ent638_1088	e1088	CDS	2	1196696	1197088	393	16b	o	Hypothetical cytoplasmic protein	0.472261	-2.6326	0.585275	-2.51956	0.113049	20	27	30	5
c	Ent638_1089	e1089	CDS	2	1197242	1198780	1539	16b	pr	Putative Diguanylate phosphodiesterase precursor	-0.262833	2.1059	0.36286	2.7316	0.625702	14	11	18	77
c	Ent638_1090	e1090	CDS	3	1198839	1199591	753	16b	s	MltA-interacting MipA family protein precursor	0.798607	0.825655	0.521131	0.548181	-0.277461	7	13	10	20
c	Ent638_1091	e1091	CDS	-2	1199575	1200705	1131	16b	t	Major facilitator superfamily MFS_1 precursor	-0.0362119	3.25932	-1.62122	1.67424	-1.58507	13	11	1	40
c	Ent638_1092	e1092	CDS	-1	1200872	1201363	492	16b	o	conserved membrane protein of unknown function	0.372164	-0.530826	0.613268	-0.289709	0.241121	6	7	8	6
c	Ent638_1093	e1093	CDS	-1	1201370	1201804	435	16b	o	conserved membrane protein of unknown function	2.90716	1.16962	1.00029	-0.737292	-1.90689	1	4	1	3
c	Ent638_1094	e1094	CDS	1	1201903	1202856	954	16b	r	Transcriptional regulator, LysR family	0.000275562	0.644768	0.696907	1.34138	0.696631	10	7	15	24
c	Ent638_1095	yaiL	CDS	1	1202977	1203516	540	16b	e	nucleoprotein/polynucleotide-associated enzyme	-0.0190817	-2.04337	-0.150654	-2.17493	-0.131562	50	46	45	11
c	Ent638_1096	rluA.1	CDS	-2	1203631	1204329	699	16b	e	Ribosomal large subunit pseudouridine synthase A (rRNA- uridine isomerase A) (rRNA pseudouridylate synthase A)	-0.347725	0.777327	-0.414757	0.710301	-0.0670386	9	7	7	12
c	Ent638_1097	e1097	CDS	1	1204537	1205022	486	16b	r	Putative cold-shock DNA-binding domain protein	0.328109	-1.55048	0.328073	-1.55056	-7.14772e-05	32	39	41	14
c	Ent638_1098	e1098	CDS	-1	1205105	1205560	456	16b	o	conserved protein of unknown function	0.494795	-1.85594	-1.56556	-3.91629	-2.06034	75	105	25	7
c	Ent638_1099	e1099	CDS	-3	1205934	1207928	1995	16b	rc	TonB-dependent receptor precursor (Iron-regulated)	0.357756	3.18613	1.44323	4.27162	1.08548	10	13	28	264
c	Ent638_1100	e1100	CDS	-2	1207942	1209000	1059	16b	prc	Putative receptor precursor	0.941288	0.740768	2.07069	1.8702	1.12943	8	15	35	59
c	Ent638_1101	dppE	CDS	-3	1209198	1209902	705	16b	t	dipeptide transporter ; ATP-binding component of ABC superfamily	0.350165	-1.15229	1.23474	-0.267729	0.88456	17	22	40	18
c	Ent638_1102	dppD.2	CDS	-2	1209889	1210725	837	16b	t	Dipeptide transport ATP-binding protein dppD (ABC transporter)	0.35641	-1.36952	1.31062	-0.415327	0.954196	25	30	62	23
c	Ent638_1103	dppC.2	CDS	-1	1210718	1211551	834	16b	t	Inner membrane ABC transporter permease protein yddQ	0.928629	-1.25185	1.68996	-0.490501	0.761346	10	19	33	14
c	Ent638_1104	ddpB	CDS	-2	1211551	1212573	1023	16b	t	dipeptide transporter; membrane component of ABC superfamily	0.855807	0.099296	1.41529	0.65877	0.559457	14	25	36	38
c	Ent638_1105	e1105	CDS	-1	1212971	1214539	1569	16b	pt	Putative ABC transport system periplasmic binding protein	0.899592	-1.15051	1.57979	-0.470314	0.680193	203	380	612	275
c	Ent638_1106	e1106	CDS	1	1214752	1215447	696	16b	e	GCN5-related N-acetyltransferase	0.802797	-1.75867	0.661511	-1.89995	-0.141276	72	121	112	33
c	Ent638_1107	e1107	CDS	3	1215462	1216166	705	16b	rc	Sel1 domain protein repeat-containing protein precursor	0.41703	-2.10801	0.475371	-2.04967	0.0583422	66	88	93	21
c	Ent638_1108	e1108	CDS	-2	1216210	1217688	1479	16b	r	Transcriptional regulator, GntR family	0.362787	1.14539	0.514862	1.29747	0.152077	19	24	27	58
c	Ent638_1109	e1109	CDS	2	1217792	1218250	459	16b	e	GCN5-related N-acetyltransferase	1.92626	0.392014	0.678363	-0.855908	-1.2479	1	5	1	4
c	Ent638_1110	e1110	CDS	-2	1218343	1218861	519	16b	o	conserved protein of unknown function	1.45089	-0.052773	0.900753	-0.602925	-0.550141	5	13	9	9
c	Ent638_1111	sitA	CDS	3	1219596	1220507	912	16b	t	Periplasmic chelated iron-binding protein yfeA precursor	0.764326	2.05469	0.310879	1.60124	-0.453453	60	101	74	307
c	Ent638_1112	sitB	CDS	2	1220510	1221334	825	16b	t	Chelated iron transport system membrane protein yfeB	0.529049	2.29699	-0.0107584	1.75719	-0.539801	43	63	43	211
c	Ent638_1113	sitC	CDS	1	1221331	1222188	858	16b	t	Chelated iron transport system membrane protein yfeC	0.359291	1.26613	0.204649	1.11149	-0.154636	15	20	17	42
c	Ent638_1114	sitD	CDS	3	1222185	1223024	840	16b	t	Chelated iron transport system membrane protein yfeD	0.0248849	1.62493	-0.12977	1.47028	-0.154652	19	20	18	55
c	Ent638_1115	entD	CDS	-2	1222993	1223661	669	-	e	4'-phosphopantetheinyl transferase entD (Enterobactin synthetase component D) (Enterochelin synthase D)	0.621648	1.25606	0.0547341	0.689189	-0.566897	8	12	9	20
c	Ent638_1116	fepA	CDS	-3	1223715	1225967	2253	-	t	iron-enterobactin outer membrane transporter	0.907147	1.32468	2.55489	2.97242	1.64775	22	39	125	313
c	Ent638_1117	fes	CDS	2	1226219	1227427	1209	-	e	enterobactin/ferric enterobactin esterase	0.781562	1.45238	2.09835	2.76919	1.31682	11	18	45	125
c	Ent638_1118	e1118	CDS	2	1227464	1227676	213	-	o	Conserved hypothetical protein; Protein mbtH	32.0762	-1.87477	33.5358	-0.415208	1.45955	0	2	7	2
c	Ent638_1119	entF	CDS	1	1227673	1231545	3873	-	e	enterobactin synthase multienzyme complex component, ATP-dependent	0.5035	3.43473	1.77322	4.70447	1.26973	34	48	117	1258
c	Ent638_1120	fepC	CDS	-2	1232077	1232877	801	-	t	iron-enterobactin transporter subunit ; ATP-binding component of ABC superfamily	0.737178	0.800384	1.36953	1.43274	0.632361	4	6	10	18
c	Ent638_1121	fepG	CDS	-3	1232874	1233866	993	-	t	iron-enterobactin transporter subunit ; membrane component of ABC superfamily	0.0615404	1.58466	0.606011	2.12919	0.544504	8	4	11	35
c	Ent638_1122	fepD	CDS	-1	1233863	1234879	1017	-	t	iron-enterobactin transporter subunit ; membrane component of ABC superfamily	-0.552323	0.511909	1.4716	2.53583	2.02392	7	4	20	28
c	Ent638_1123	entS	CDS	2	1234979	1236226	1248	-	t	enterobactin exporter	-0.23675	1.67061	0.788802	2.69613	1.02556	11	7	18	60
c	Ent638_1124	fepB	CDS	-3	1236411	1237370	960	-	t	iron-enterobactin transporter subunit ; periplasmic-binding component of ABC superfamily	0.593562	0.242757	0.935576	0.584781	0.342016	19	28	37	43
c	Ent638_1125	entC	CDS	1	1237558	1238733	1176	-	e	isochorismate synthase 1	-0.829857	-0.197603	3.47605	4.10832	4.30592	10	6	118	101
c	Ent638_1126	entE	CDS	1	1238743	1240353	1611	-	e	2,3-dihydroxybenzoate-AMP ligase component of enterobactin synthase multienzyme complex	1.34602	1.08137	3.6868	3.42214	2.34077	8	17	103	218
c	Ent638_1127	entB	CDS	2	1240364	1241218	855	-	e	isochorismatase	0.25174	-0.0777084	3.25903	2.9296	3.00731	7	8	67	63
c	Ent638_1128	entA	CDS	1	1241218	1241973	756	-	e	2,3-dihydro-2,3-dihydroxybenzoate dehydrogenase	1.3962	-0.191118	2.57254	0.985202	1.17633	6	16	38	32
c	Ent638_1129	ybdB	CDS	3	1241973	1242386	414	-	pe	putative esterase	2.41526	-0.000262044	2.80763	0.392082	0.39233	1	5	6	7
c	Ent638_1130	cstA	CDS	2	1243091	1245196	2106	-	pf	carbon starvation protein	0.0651749	2.36586	-3.08436	-0.783667	-3.14952	427	445	50	252
c	Ent638_1131	e1131	CDS	2	1245257	1245484	228	-	o	conserved protein of unknown function	0.0603768	-33.8312	-0.799406	-34.691	-0.85978	15	16	8	0
c	Ent638_1132	e1132	CDS	-2	1245481	1245954	474	-	r	Transcriptional regulator, XRE family	-0.72417	-0.914912	1.10992	0.919198	1.8341	12	7	27	14
c	Ent638_1133	e1133	CDS	-3	1246365	1247108	744	-	e	putative oxidoreductase, short-chain dehydrogenase/reductase family	0.00521002	-0.257321	0.395246	0.132719	0.390047	96	96	125	104
c	Ent638_1134	ybdH	CDS	-1	1247195	1248283	1089	-	pe	putative oxidoreductase	0.0992767	-0.264867	1.6362	1.27206	1.53692	145	155	450	360
c	Ent638_1135	rbsA.1	CDS	2	1248443	1249945	1503	17	t	fused D-ribose transporter subunits of ABC superfamily: ATP-binding components	0.0373066	0.417212	1.07741	1.4573	1.04009	115	118	243	325
c	Ent638_1136	rbsC.1	CDS	1	1249942	1250937	996	17	t	D-ribose transporter subunit ; membrane component of ABC superfamily	-0.499129	0.0688083	1.10437	1.67234	1.60351	49	31	105	108
c	Ent638_1137	rbsB	CDS	1	1250968	1252032	1065	17	pt	Putative ABC transporter binding protein (Putative sugar ABC transporter)	0.556861	-0.654891	2.01636	0.804598	1.45949	74	109	300	189
c	Ent638_1138	e1138	CDS	3	1252050	1253390	1341	17	o	conserved protein of unknown function	0.193924	-0.513271	1.4045	0.697306	1.21058	111	127	293	206
c	Ent638_1139	mtnK	CDS	-2	1253899	1255098	1200	17	e	Methylthioribose kinase (MTR kinase)	0.165496	0.0898758	2.47099	2.39537	2.3055	151	169	835	891
c	Ent638_1140	mtnA	CDS	3	1255203	1256231	1029	17	e	Methylthioribose-1-phosphate isomerase (MTR-1-P isomerase) (S-methyl-5-thioribose-1-phosphate isomerase)	-0.180409	0.147477	1.61591	1.9438	1.79632	119	104	365	404
c	Ent638_1141	mtnD	CDS	-1	1256465	1257007	543	17	e	1,2-dihydroxy-3-keto-5-methylthiopentene dioxygenase (5- methylthio-3-oxo-1-penten-1,2-diol dioxygenase) (DHK-MTPene dioxygenase)	-0.357702	-1.84196	0.79191	-0.692359	1.1496	88	69	151	42
c	Ent638_1142	masA	CDS	-2	1257004	1257693	690	17	e	2,3-diketo-5-methylthio-1-phosphopentane phosphatase	-0.089569	-0.568864	0.865669	0.386366	0.955232	116	109	211	136
c	Ent638_1143	e1143	CDS	-3	1257690	1258304	615	17	pe	putative aldolase class 2 protein aq_1979	0.0715595	-0.709773	1.58302	0.801684	1.51146	72	74	216	132
c	Ent638_1144	ybdL	CDS	1	1258429	1259589	1161	-	e	methionine aminotransferase, PLP-dependent	0.0337468	0.451385	1.71853	2.13617	1.68479	113	114	374	511
c	Ent638_1145	ahpC.1	CDS	3	1259967	1260530	564	-	e	alkyl hydroperoxide reductase, C22 subunit	0.200032	0.289324	1.58203	1.67135	1.38202	99	106	294	361
c	Ent638_1146	ahpF	CDS	1	1260913	1262478	1566	-	e	alkyl hydroperoxide reductase, F52a subunit, FAD/NAD(P)-binding	0.258769	1.21152	1.15142	2.10419	0.89267	54	64	120	278
c	Ent638_1147	uspG	CDS	-3	1262544	1262972	429	-	f	universal stress protein UP12	-0.157302	-0.107191	-1.46538	-1.41529	-1.3081	19	17	6	6
c	Ent638_1148	rnk	CDS	-3	1263336	1263746	411	-	r	regulator of nucleoside diphosphate kinase	0.859101	-2.76901	-0.807045	-4.43514	-1.66611	54	93	29	4
c	Ent638_1149	cpo	CDS	3	1264002	1264832	831	-	e	Non-heme chloroperoxidase (Chloride peroxidase) (CPO-F) (Chloroperoxidase F)	0.132412	0.288218	0.69652	0.852326	0.564111	254	276	409	500
c	Ent638_1150	e1150	CDS	1	1264924	1265547	624	-	pe	Conserved hypothetical flavoprotein oxygenase	0.0676569	-1.51631	1.19053	-0.393428	1.12288	63	65	143	50
c	Ent638_1151	rna	CDS	-3	1265586	1266395	810	-	e	ribonuclease I	0.0984127	-0.397184	0.0186617	-0.476912	-0.0797382	52	53	52	40
c	Ent638_1152	dcuC	CDS	-1	1266485	1267858	1374	-	t	anaerobic C4-dicarboxylate transport	0.252452	0.729561	1.06256	1.53973	0.810139	23	20	46	77
c	Ent638_1153	e1153	CDS	1	1268200	1268601	402	-	pt	conserved exported protein of unknown function	0.788775	-1.22272	0.348218	-1.66331	-0.440562	11	18	14	5
c	Ent638_1154	cusF	CDS	3	1268658	1268969	312	-	f	Copper efflux system periplasmic protein CusF precursor	-2.32172	1.58467	-1.32164	2.58475	1.00008	2	0	0	1
c	Ent638_1155	cusC	CDS	2	1268981	1270237	1257	-	t	Outer membrane copper efflux protein precursor (OMP protein)	-1.9998	6.951	-2.99971	5.95111	-0.999893	5	1	0	80
c	Ent638_1156	cusB	CDS	1	1270234	1271439	1206	-	t	Copper efflux transporter, RND family, MFP subunit precursor	-0.777418	3.73994	-0.125241	4.39215	0.652194	4	1	3	49
c	Ent638_1157	cusA	CDS	3	1271436	1274552	3117	-	t	Copper efflux system protein cusA (RND family)	0.17806	4.46638	-0.2866	4.0017	-0.464684	20	22	16	357
c	Ent638_1158	crcA	CDS	2	1274714	1275289	576	-	e	palmitoyl transferase for Lipid A	-0.0345733	-0.0782849	0.440851	0.397144	0.47542	14	13	19	18
c	Ent638_1159	cspE	CDS	1	1275481	1275690	210	-	r	DNA-binding transcriptional repressor	-0.481762	-2.76468	-1.11481	-3.39774	-0.63307	188	129	85	10
c	Ent638_1160	e1160	CDS	-1	1275911	1276294	384	-	o	conserved membrane protein of unknown function	-0.109475	-1.96994	0.197331	-1.6631	0.306838	14	11	15	4
c	Ent638_1161	ybeM	CDS	2	1276361	1277149	789	-	pe	Putative C-N hydrolase superfamily, NAD(P)-binding amidase/nitrilase (part 2)	0.3534	0.752388	0.295301	0.694275	-0.0581042	39	49	49	82
c	Ent638_1162	tatE	CDS	1	1277278	1277481	204	-	t	TatABCE protein translocation system subunit	-1.26827	-3.62481	-0.518171	-2.8747	0.750112	35	9	24	2
c	Ent638_1163	lipA	CDS	-2	1277563	1278528	966	-	e	lipoate synthase	-0.716028	0.564465	0.290774	1.57127	1.0068	176	106	215	318
c	Ent638_1164	ybeF	CDS	-3	1278732	1279685	954	-	r	DNA-binding transcriptional regulator, LysR-type	0.515522	-0.764489	1.06226	-0.217757	0.546736	68	97	141	80
c	Ent638_1165	lipB	CDS	-1	1279985	1280626	642	-	e	lipoyl-protein ligase	0.737126	-1.49781	1.4978	-0.73711	0.760691	17	26	47	17
c	Ent638_1166	e1166	CDS	-3	1280721	1280984	264	-	o	conserved protein of unknown function	-0.1294	-2.48567	-0.0224631	-2.37876	0.106904	42	39	41	8
c	Ent638_1167	dacA	CDS	-3	1281090	1282301	1212	-	e	D-alanyl-D-alanine carboxypeptidase (penicillin-binding protein 5)	-0.185502	-0.492139	0.0636301	-0.243003	0.249134	215	187	225	160
c	Ent638_1168	rlpA	CDS	-2	1282441	1283538	1098	-	lp	minor lipoprotein	0.392685	-0.76437	0.264533	-0.892516	-0.128143	134	176	161	92
c	Ent638_1169	mrdB	CDS	-1	1283555	1284667	1113	-	cp	cell wall shape-determining protein	0.135061	0.0228078	-0.060478	-0.172746	-0.195554	64	70	61	63
c	Ent638_1170	mrdA	CDS	-2	1284670	1286571	1902	-	e	transpeptidase involved in peptidoglycan synthesis (penicillin-binding protein 2)	0.0811178	1.16744	0.0746389	1.16097	-0.00647351	69	73	73	163
c	Ent638_1171	e1171	CDS	-1	1286600	1287067	468	-	o	conserved protein of unknown function	0.538553	-2.62837	0.378115	-2.78881	-0.16043	52	73	65	11
c	Ent638_1172	e1172	CDS	-1	1287071	1287388	318	-	o	conserved protein of unknown function	-0.989762	-3.05914	-0.173512	-2.24283	0.816263	47	7	41	5
c	Ent638_1173	nadD	CDS	-1	1287647	1288318	672	-	e	nicotinic acid mononucleotide adenylyltransferase, NAD(P)-dependent	0.000225417	-0.952603	0.140219	-0.812611	0.139994	36	36	39	21
c	Ent638_1174	holA	CDS	-3	1288311	1289342	1032	-	e	DNA polymerase III, delta subunit	-0.295082	-0.544299	-0.195032	-0.444239	0.10006	103	81	90	61
c	Ent638_1175	rlpB	CDS	-1	1289342	1289911	570	-	lp	LPS-assembly lipoprotein rlpB precursor	-0.32499	-1.39754	-0.145987	-1.21854	0.179002	148	117	134	49
c	Ent638_1176	leuS	CDS	-2	1289926	1292610	2685	-	e	leucyl-tRNA synthetase	0.17384	0.693909	0.153451	0.673522	-0.0203872	503	565	559	903
c	Ent638_1177	e1177	CDS	2	1292822	1293307	486	-	o	conserved protein of unknown function	0.0969997	-1.57453	-0.656995	-2.32852	-0.75399	105	113	67	23
c	Ent638_1178	rihA	CDS	-1	1293572	1294513	942	-	e	ribonucleoside hydrolase 1	0.232824	0.531596	0.0533803	0.352162	-0.179454	27	30	27	38
c	Ent638_1179	gltL	CDS	-2	1294639	1295364	726	-	t	glutamate and aspartate transporter subunit ; ATP-binding component of ABC superfamily	-0.0662832	-0.756361	-1.92422	-2.6143	-1.85794	192	182	50	30
c	Ent638_1180	gltK	CDS	-3	1295361	1296038	678	-	t	glutamate and aspartate transporter subunit ; membrane component of ABC superfamily	-0.446863	-0.370886	-2.31715	-2.24119	-1.87033	106	76	19	17
c	Ent638_1181	gltJ	CDS	-1	1296038	1296778	741	-	t	glutamate and aspartate transporter subunit ; membrane component of ABC superfamily	-0.53035	-1.21681	-1.81379	-2.50023	-1.28341	143	97	40	18
c	Ent638_misc_RNA_4	emisc_RNA_4	misc_RNA	-1	1296786	1296933	148	-	NA	sroC	-1.26282	-31.0763	-3.58467	-33.3982	-2.32183	16	5	1	0
c	Ent638_1182	gltI	CDS	-2	1296934	1297839	906	-	t	glutamate and aspartate transporter subunit ; periplasmic-binding component of ABC superfamily	-0.117541	-1.29634	-2.11592	-3.29473	-1.99839	1377	1223	316	129
c	Ent638_1183	lnt	CDS	-3	1298199	1299737	1539	-	e	apolipoprotein N-acyltransferase	0.029488	0.779614	-0.0539411	0.696178	-0.0834346	81	83	78	135
c	Ent638_1184	ybeX	CDS	-1	1299743	1300621	879	-	pt	putative protein involved in divalent ion export	-0.424261	-0.196052	-0.31599	-0.0877801	0.108264	190	136	150	133
c	Ent638_1185	ybeY	CDS	-3	1300725	1301192	468	-	pe	putative metal-dependent hydrolase	-0.0682676	-2.13231	0.0223763	-2.04167	0.0906363	86	82	88	20
c	Ent638_1186	ybeZ	CDS	-1	1301189	1302235	1047	-	pe	putative enzyme with nucleoside triphosphate hydrolase domain	0.437263	-0.906099	0.397163	-0.946198	-0.0400983	206	277	271	145
c	Ent638_1187	miaB	CDS	-1	1302407	1303831	1425	-	e	isopentenyl-adenosine A37 tRNA methylthiolase	0.45078	-0.0494992	0.247895	-0.252393	-0.202897	83	114	99	89
c	Ent638_1188	ubiF	CDS	3	1303968	1305143	1176	-	e	2-octaprenyl-3-methyl-6-methoxy-1,4-benzoquinol oxygenase	0.00029939	0.647105	-0.110254	0.536538	-0.110551	40	37	37	58
c	Ent638_R0029	eR0029	tRNA	-1	1305246	1305320	75	-	NA	tRNA-Gln	-3.32173	-31.0763	-1.32165	-29.0762	2.00008	2	0	1	0
c	Ent638_R0030	eR0030	tRNA	-1	1305358	1305432	75	-	NA	tRNA-Gln	3.80764	0	-29.076	-32.8837	-32.8837	0	2	0	0
c	Ent638_R0031	eR0031	tRNA	-1	1305478	1305554	77	-	NA	tRNA-Met	0	0	0	0	0	0	0	0	0
c	Ent638_R0032	eR0032	tRNA	-1	1305571	1305645	75	-	NA	tRNA-Gln	0	0	0	0	0	0	0	0	0
c	Ent638_R0033	eR0033	tRNA	-1	1305678	1305752	75	-	NA	tRNA-Gln	0	0	0	0	0	0	0	0	0
c	Ent638_R0034	eR0034	tRNA	-1	1305775	1305859	85	-	NA	tRNA-Leu	-1.46545	-33.8836	-1.05035	-33.4685	0.415087	19	7	9	0
c	Ent638_R0035	eR0035	tRNA	-1	1305869	1305945	77	-	NA	tRNA-Met	0	0	0	0	0	0	0	0	0
c	Ent638_1189	asnB	CDS	-1	1306169	1307833	1665	-	e	asparagine synthetase B	-0.224888	0.52149	0.454691	1.20107	0.679583	147	126	202	290
c	Ent638_1190	nagD	CDS	-3	1308084	1308836	753	-	e	NMP phosphatase	-0.572428	-0.0724273	-0.500146	-0.000117591	0.0722921	39	25	26	26
c	Ent638_1191	nagC	CDS	-1	1308884	1310104	1221	-	r	DNA-binding transcriptional dual regulator, repressor of N-acetylglucosamine	0.221333	-0.34355	0.293078	-0.271805	0.0717463	106	124	131	101
c	Ent638_1192	nagA	CDS	-2	1310113	1311261	1149	-	e	N-acetylglucosamine-6-phosphate deacetylase	0.442125	0.221671	0.0899905	-0.130467	-0.352138	151	205	160	187
c	Ent638_1193	nagB	CDS	-3	1311321	1312121	801	-	e	glucosamine-6-phosphate deaminase	0.225612	-0.37349	-0.308883	-0.907992	-0.534506	112	127	89	68
c	Ent638_1194	ptsN	CDS	3	1312446	1314467	2022	-	t	alpha-glucoside-specific enzyme IIABC component of PTS	0.388283	0.729717	-1.66217	-1.32074	-2.05046	459	599	144	240
c	Ent638_1195	glnS	CDS	3	1314639	1316306	1668	-	e	glutamyl-tRNA synthetase	0.0176924	-0.496072	0.134292	-0.379476	0.116596	301	304	330	234
c	Ent638_1196	ybfM	CDS	2	1316747	1318144	1398	-	pt	putative outer membrane porin	0.848201	3.86077	-0.321633	2.69095	-1.16981	7	11	5	77
c	Ent638_1197	ybfN	CDS	2	1318196	1318528	333	-	lp	putative lipoprotein	0	0.584675	30.0763	30.661	30.0763	0	0	0	1
c	Ent638_1198	fur	CDS	-3	1318656	1319102	447	-	r	DNA-binding transcriptional dual regulator of siderophore biosynthesis and transport	-0.376113	-0.332217	-0.928579	-0.884703	-0.552495	171	129	86	66
c	Ent638_1199	fldA	CDS	-3	1319394	1319924	531	-	c	flavodoxin 1	-0.662779	-1.63892	0.265452	-0.71068	0.928245	114	70	137	44
c	Ent638_1200	ybfE	CDS	-2	1320082	1320369	288	-	cp	LexA regulated protein	-1.70024	-2.32222	0.206736	-0.415234	1.90698	4	0	4	1
c	Ent638_1201	ybfF	CDS	-3	1320498	1321271	774	-	pe	putative esterase	-0.330443	-0.0230315	-0.374749	-0.0673333	-0.0442971	27	22	21	19
c	Ent638_1202	seqA	CDS	3	1321311	1321997	687	-	cp	Negative regulator of replication initiation SeqA	0.293949	-1.99037	0.636063	-1.64826	0.342116	123	152	192	48
c	Ent638_1203	pgm	CDS	3	1322022	1323662	1641	-	e	phosphoglucomutase	0.00121995	-0.25824	0.415084	0.155625	0.413865	480	481	639	536
c	Ent638_1204	potE	CDS	-2	1323775	1325088	1314	-	t	putrescine/proton symporter: putrescine/ornithine antiporter	0.152264	2.6962	-0.362302	2.18158	-0.514615	12	11	7	60
c	Ent638_1205	speF	CDS	-3	1325085	1327313	2229	-	e	ornithine decarboxylase isozyme, inducible	0.427692	5.57427	-1.15727	3.98926	-1.58501	10	12	4	200
c	Ent638_1206	kdpE	CDS	-3	1327923	1328600	678	-	r	DNA-binding response regulator in two-component regulatory system with KdpD	-0.79333	-0.896501	0.365957	0.262797	1.15931	17	10	21	12
c	Ent638_1207	kdpD	CDS	-1	1328597	1331284	2688	-	r	fused sensory histidine kinase in two-component regulatory system with KdpE: signal sensing protein ; sensory histidine kinase	-0.0668058	3.03066	-0.166359	2.93108	-0.0995679	37	33	33	265
c	Ent638_1208	kdpC	CDS	-1	1331285	1331860	576	-	t	Potassium-transporting ATPase C chain	-0.15584	-0.23093	0.174321	0.0991894	0.330148	13	10	14	12
c	Ent638_1209	kdpB	CDS	-1	1331873	1333921	2049	-	t	potassium translocating ATPase, subunit B	0.478321	4.2016	-0.106607	3.61666	-0.584905	9	12	4	160
c	Ent638_1210	kdpA	CDS	-3	1333941	1335620	1680	-	t	potassium translocating ATPase, subunit A	0.663218	7.33288	-2.58468	4.08494	-3.24793	4	5	0	107
c	Ent638_1211	e1211	CDS	1	1336018	1336224	207	-	o	conserved protein of unknown function	-0.950857	-3.70074	2.42771	-0.322179	3.37857	9	4	52	2
c	Ent638_1212	phr	CDS	1	1336483	1337895	1413	-	e	deoxyribodipyrimidine photolyase, FAD-binding	0.3775	-0.43473	0.371147	-0.441083	-0.00634985	174	223	224	167
c	Ent638_1213	e1213	CDS	2	1337873	1338649	777	-	o	conserved protein of unknown function	0.0383402	-1.77843	0.218993	-1.59777	0.180653	112	115	130	38
c	Ent638_1214	ybgJ	CDS	1	1338664	1339320	657	-	pe	putative hydrolase subunit	-0.0895585	-2.63779	0.364738	-2.18349	0.454309	115	108	146	23
c	Ent638_1215	ybgK	CDS	3	1339314	1340246	933	-	pe	putative hydrolase subunit	-0.0793932	-0.404113	0.196166	-0.128552	0.275562	148	141	170	129
c	Ent638_1216	e1216	CDS	1	1340233	1340970	738	-	o	conserved protein of unknown function	0.280142	-2.31905	0.457738	-2.14145	0.177599	108	130	149	30
c	Ent638_1217	e1217	CDS	2	1341011	1341730	720	-	o	conserved membrane protein of unknown function	0.337265	-1.45094	-0.11249	-1.90071	-0.449766	44	55	41	15
c	Ent638_1218	e1218	CDS	1	1341727	1342722	996	-	o	conserved membrane protein of unknown function	0.000240614	-0.728488	-0.0851113	-0.813848	-0.0853585	87	87	82	49
c	Ent638_1219	pcp	CDS	1	1342732	1343376	645	-	e	Pyrrolidone-carboxylate peptidase (5-oxoprolyl- peptidase) (Pyroglutamyl-peptidase I) (PGP-I) (Pyrase)	0.437523	-1.60568	0.223373	-1.81982	-0.214139	101	135	118	39
c	Ent638_1220	nei	CDS	2	1343402	1344193	792	-	e	endonuclease VIII ; 5-formyluracil/5-hydroxymethyluracil DNA glycosylase	0.408871	-0.781447	0.0380779	-1.15225	-0.370806	37	50	38	22
c	Ent638_1221	gltA	CDS	-3	1344309	1345592	1284	-	e	citrate synthase	0.316392	0.0331055	-2.08235	-2.36563	-2.39874	3555	4428	819	864
c	Ent638_1222	sdhC	CDS	3	1346400	1346873	474	-	m	succinate dehydrogenase, membrane subunit, binds cytochrome b556	-0.346414	-2.24131	-2.78712	-4.68202	-2.44071	358	278	52	11
c	Ent638_1223	sdhD	CDS	2	1346867	1347214	348	-	m	succinate dehydrogenase, membrane subunit, binds cytochrome b556	-0.225998	-2.13316	-2.6	-4.50717	-2.37402	252	214	41	9
c	Ent638_1224	sdhA	CDS	1	1347214	1348980	1767	-	c	succinate dehydrogenase, flavoprotein subunit	-0.272472	0.808409	-2.91853	-1.83765	-2.64607	1969	1611	258	455
c	Ent638_1225	sdhB	CDS	1	1348996	1349712	717	-	c	succinate dehydrogenase, FeS subunit	-0.24879	-0.947223	-2.25784	-2.95628	-2.00905	935	764	196	95
c	ENT631281	ENT631281	CDS	2	1349879	1350034	156	-	o	protein of unknown function	0.690628	-34.2056	-1.32986	-36.2261	-2.0205	29	45	11	0
c	Ent638_1226	sucA	CDS	3	1350060	1352867	2808	-	e	2-oxoglutarate decarboxylase, thiamin-requiring	-0.292708	1.02588	-2.49264	-1.17405	-2.19993	2986	2444	532	1084
c	Ent638_1227	sucB	CDS	2	1352882	1354117	1236	-	e	dihydrolipoyltranssuccinase	-0.0971292	0.028179	-2.01804	-1.89273	-1.92091	1793	1672	442	450
c	Ent638_1228	sucC	CDS	1	1354204	1355370	1167	-	e	succinyl-CoA synthetase, beta subunit	0.385282	-0.219051	-2.52556	-3.1299	-2.91085	1510	1973	263	224
c	Ent638_1229	sucD	CDS	3	1355370	1356239	870	-	e	succinyl-CoA synthetase, NAD(P)-binding, alpha subunit	-0.0159629	-0.0787352	-2.66627	-2.72905	-2.65032	1075	1046	168	160
c	Ent638_1230	cydA	CDS	2	1356974	1358542	1569	-	c	cytochrome d terminal oxidase, subunit I	-0.105247	-0.767511	-0.286199	-0.948461	-0.180948	392	363	317	189
c	Ent638_1231	cydB	CDS	2	1358558	1359697	1140	-	c	cytochrome d terminal oxidase, subunit II	-0.00576438	-1.09782	-0.392437	-1.48449	-0.386658	321	312	236	113
c	Ent638_1232	e1232	CDS	1	1359712	1359825	114	-	o	conserved exported protein of unknown function	-1.87426	-33.0763	0.540851	-30.6612	2.41511	3	1	2	0
c	Ent638_1233	e1233	CDS	3	1359828	1360118	291	-	o	conserved membrane protein of unknown function	-0.999801	-3.50276	-1.3717	-3.87466	-0.371923	14	5	2	0
c	Ent638_1234	ybgC	CDS	1	1360267	1360671	405	-	e	acyl-CoA thioesterase	0.157143	-1.35181	0.351763	-1.1572	0.194623	115	129	147	52
c	Ent638_1235	tolQ	CDS	3	1360677	1361360	684	-	m	membrane spanning protein in TolA-TolQ-TolR complex	0.0489998	-1.10514	0.213648	-0.940488	0.164653	106	109	123	58
c	Ent638_1236	tolR	CDS	3	1361364	1361795	432	-	m	membrane spanning protein in TolA-TolQ-TolR complex	0.0568257	-1.14948	-0.0163229	-1.22265	-0.0731735	58	60	56	26
c	Ent638_1237	tolA	CDS	1	1361824	1363044	1221	-	m	membrane anchored protein in TolA-TolQ-TolR complex	-0.090182	-0.0718638	0.0127678	0.0310908	0.102956	153	143	155	147
c	Ent638_1238	tolB	CDS	3	1363176	1364468	1293	-	cp	periplasmic protein	-0.0350166	-0.118112	-0.0399563	-0.123052	-0.0049398	691	674	672	614
c	Ent638_1239	pal	CDS	2	1364504	1365025	522	-	lp	peptidoglycan-associated outer membrane lipoprotein	-0.861583	-1.58961	-0.370485	-1.09852	0.49109	771	409	579	195
c	Ent638_1240	ybgF	CDS	2	1365035	1365829	795	-	ps	putative RNA binding protein	-0.667992	-1.38277	-0.180601	-0.895379	0.487385	232	136	202	77
c	Ent638_R0036	eR0036	tRNA	1	1365991	1366066	76	-	NA	tRNA-Lys	0	0	0	0	0	0	0	0	0
c	Ent638_R0037	eR0037	tRNA	1	1366189	1366264	76	-	NA	tRNA-Val	0	0	0	0	0	0	0	0	0
c	Ent638_R0038	eR0038	tRNA	1	1366268	1366343	76	-	NA	tRNA-Lys	0	0	0	0	0	0	0	0	0
c	Ent638_R0039	eR0039	tRNA	1	1366484	1366559	76	-	NA	tRNA-Lys	0	0	0	0	0	0	0	0	0
c	Ent638_R0040	eR0040	tRNA	1	1366590	1366665	76	-	NA	tRNA-Lys	0	0	0	0	0	0	0	0	0
c	Ent638_1241	nadA	CDS	3	1366974	1368017	1044	-	e	quinolinate synthase, subunit A	-0.321646	1.03123	-0.225505	1.12737	0.0961412	210	168	181	367
c	Ent638_1242	pnuC	CDS	3	1368054	1368773	720	-	t	nicotinamide mononucleotide transporter	0.0585956	0.42806	-0.480062	-0.110606	-0.538669	113	117	81	108
c	Ent638_1243	zitB	CDS	-1	1368770	1369708	939	-	t	zinc efflux system	0.434768	0.232468	0.0055036	-0.196804	-0.429268	92	122	92	109
c	Ent638_1244	e1244	CDS	-3	1369836	1370237	402	-	o	conserved exported protein of unknown function	0.83036	-2.98526	0.985228	-2.83039	0.154885	48	81	91	12
c	Ent638_1245	aroG	CDS	2	1370555	1371607	1053	-	e	3-deoxy-D-arabino-heptulosonate-7-phosphate synthase, phenylalanine repressible	0.351713	-0.684271	0.641537	-0.39445	0.289823	125	159	195	122
c	Ent638_1246	gpmA	CDS	-2	1371667	1372419	753	-	e	phosphoglyceromutase 1	0.222469	0.545333	0.955168	1.27803	0.732702	454	527	877	1285
c	Ent638_1247	galM	CDS	-3	1372743	1373783	1041	-	e	galactose-1-epimerase (mutarotase)	0.338585	-2.13994	1.2992	-1.17932	0.960626	150	191	366	83
c	Ent638_1248	galK	CDS	-1	1373777	1374925	1149	-	e	galactokinase	-0.0221541	-1.80997	1.27944	-0.508374	1.3016	86	85	210	60
c	Ent638_1249	galT	CDS	-1	1374929	1375975	1047	-	e	galactose-1-phosphate uridylyltransferase	0.362775	-2.50559	1.70353	-1.16483	1.34076	79	102	258	44
c	Ent638_1250	galE	CDS	-1	1375988	1377004	1017	-	e	UDP-galactose-4-epimerase	-0.160342	-1.84458	1.78494	0.100721	1.94529	82	71	283	79
c	Ent638_1251	modF	CDS	-1	1377206	1378678	1473	-	t	fused molybdate transporter subunits of ABC superfamily: ATP-binding components	-0.0396651	1.57617	0.209987	1.82583	0.249651	49	47	56	168
c	Ent638_1252	modE	CDS	-3	1378746	1379534	789	-	r	DNA-binding transcriptional dual regulator	0.101165	-0.0673696	-0.0638761	-0.232439	-0.165075	46	49	43	42
c	Ent638_1253	e1253	CDS	1	1379662	1379811	150	-	o	conserved exported protein of unknown function	-0.999869	-4.73723	-0.584686	-4.322	0.415194	19	4	9	0
c	Ent638_1254	modA	CDS	2	1379990	1380763	774	-	t	molybdate transporter subunit ; periplasmic-binding component of ABC superfamily	0.673691	-1.99848	3.70559	1.03341	3.03189	77	119	970	253
c	Ent638_1255	modB	CDS	1	1380763	1381452	690	-	t	molybdate transporter subunit ; membrane component of ABC superfamily	-0.917353	-2.00503	1.85301	0.765356	2.77038	28	14	102	25
c	Ent638_1256	modC	CDS	3	1381455	1382513	1059	-	t	molybdate transporter subunit ; ATP-binding component of ABC superfamily	0.107999	-0.638982	1.59641	0.849424	1.48841	42	45	126	83
c	Ent638_1257	ybhA	CDS	-3	1382514	1383332	819	-	pe	putative phosphatase	-0.184725	-0.631615	0.248777	-0.198101	0.433501	44	39	52	33
c	Ent638_1258	pgl	CDS	3	1383474	1384469	996	-	e	6-phosphogluconolactonase	0.282412	-0.806675	0.274537	-0.814549	-0.00787247	299	362	361	206
c	Ent638_1259	ybhC	CDS	-3	1384527	1385810	1284	-	e	pectin methylesterase	-0.0901045	-1.76653	-0.535538	-2.21196	-0.445437	385	360	264	78
c	Ent638_1260	hutI	CDS	2	1386002	1387258	1257	18	e	Imidazolonepropionase (Imidazolone-5-propionate hydrolase)	-0.199559	1.30901	-0.334115	1.17446	-0.134534	39	33	30	76
c	Ent638_1261	hutG	CDS	1	1387255	1388193	939	18	e	Formimidoylglutamase (Formiminoglutamase) (Formiminoglutamate hydrolase)	0.183942	1.28513	-0.75461	0.346564	-0.93857	27	31	16	39
c	Ent638_1262	hutC	CDS	2	1388213	1388947	735	18	r	Histidine utilization repressor	0.396171	0.137191	-0.340745	-0.599732	-0.736913	25	33	19	22
c	Ent638_1263	hutU	CDS	3	1389075	1390760	1686	18	e	Urocanate hydratase (Urocanase) (Imidazolonepropionate hydrolase)	0.435041	2.38594	-1.09215	0.858751	-1.52718	48	65	23	118
c	Ent638_1264	hutH	CDS	2	1390760	1392280	1521	18	e	Histidine ammonia-lyase (Histidase)	-0.253581	2.45256	-1.21694	1.4892	-0.963358	31	25	13	72
c	Ent638_1265	bioA	CDS	-3	1392330	1393637	1308	-	e	7,8-diaminopelargonic acid synthase, PLP-dependent	-0.644535	1.99905	-0.132069	2.51152	0.51247	102	65	94	368
c	Ent638_1266	bioB	CDS	2	1393706	1394746	1041	-	e	biotin synthase	-0.572473	0.60994	0.133911	1.31633	0.706389	292	196	320	488
c	Ent638_1267	bioF	CDS	1	1394743	1395897	1155	-	e	8-amino-7-oxononanoate synthase	-0.694918	0.587528	-0.302866	0.979589	0.392065	203	126	164	247
c	Ent638_1268	bioC	CDS	2	1395884	1396639	756	-	e	Biotin synthesis protein bioC	-1.15671	0.00563925	-0.314458	0.847927	0.842276	100	40	81	80
c	Ent638_1269	bioD	CDS	3	1396617	1397333	717	-	e	dethiobiotin synthetase	-0.190041	-0.310996	-0.196109	-0.317089	-0.00608333	92	76	80	65
c	Ent638_1270	e1270	CDS	-2	1397296	1398018	723	-	t	ABC transporter related	-0.0288942	-0.211807	0.400832	0.217909	0.429725	17	16	22	19
c	Ent638_1271	uvrB	CDS	3	1398768	1400789	2022	-	cp	excinulease of nucleotide excision repair, DNA damage recognition component	-0.329978	1.58286	-0.14082	1.77202	0.189165	147	116	133	398
c	Ent638_1272	e1272	CDS	-3	1400883	1401791	909	-	o	conserved protein of unknown function	0.0536312	-0.35398	0.0183494	-0.389241	-0.0352545	53	54	52	42
c	Ent638_1273	moaA	CDS	3	1402104	1403126	1023	-	e	molybdopterin biosynthesis protein A	0.315395	0.59014	0.596415	0.87117	0.281037	57	71	86	121
c	Ent638_1274	moaB	CDS	1	1403149	1403661	513	-	pf	molybdopterin biosynthesis protein B	0.370339	-0.580686	0.566986	-0.384049	0.196645	35	45	52	31
c	Ent638_1275	moaC	CDS	3	1403664	1404149	486	-	pe	molybdopterin biosynthesis, protein C	0.19037	-0.254852	-0.0620016	-0.507244	-0.252389	23	27	21	19
c	Ent638_1276	moaD	CDS	1	1404142	1404387	246	-	e	molybdopterin synthase, small subunit	0.341293	-2.34131	0.341322	-2.34129	1.42665e-05	10	12	12	1
c	Ent638_1277	moaE	CDS	3	1404390	1404842	453	-	e	molybdopterin synthase, large subunit	-0.11529	-1.22272	0.0141048	-1.09331	0.129414	34	31	34	15
c	Ent638_1278	e1278	CDS	1	1404901	1405608	708	-	o	conserved membrane protein of unknown function	-0.247773	-0.176853	-0.393002	-0.322081	-0.145237	95	76	71	64
c	Ent638_1279	e1279	CDS	-2	1405714	1406676	963	-	o	conserved membrane protein of unknown function	0.165652	0.223772	0.189577	0.247711	0.0239412	36	40	40	45
c	Ent638_1280	ybhO	CDS	-3	1406676	1407917	1242	-	e	cardiolipin synthase 2	0.184654	0.600197	0.264873	0.680409	0.0802097	51	58	60	94
c	Ent638_1281	ybhP	CDS	-1	1407914	1408675	762	-	pe	putative metal-dependent hydrolase	0.141452	-0.606637	0.516203	-0.231912	0.374736	36	38	50	33
c	Ent638_1282	e1282	CDS	3	1408809	1409219	411	-	o	conserved membrane protein of unknown function	-0.687022	-1.47762	-1.84996	-2.64052	-1.16291	85	46	24	8
c	Ent638_1283	ybhR	CDS	-3	1409181	1410287	1107	-	pt	putative transporter subunit: permease component of ABC superfamily	0.46221	1.14658	-0.0134045	0.670927	-0.475647	35	47	35	77
c	Ent638_1284	ybhS	CDS	-3	1410297	1411430	1134	-	pt	putative transporter subunit: permease component of ABC superfamily	0.161516	0.8895	0.133569	0.861558	-0.0279342	31	35	33	63
c	Ent638_1285	ybhF	CDS	-2	1411420	1413159	1740	-	pt	putative transporter fused subunits of ABC superfamily: ATP-binding components	0.0993382	1.15307	0.0568946	1.11064	-0.0424299	75	80	77	172
c	Ent638_1286	e1286	CDS	-1	1413152	1414147	996	-	o	conserved exported protein of unknown function	-0.171097	0.314257	-0.0951552	0.390167	0.0759074	41	36	38	48
c	Ent638_1287	ybiH	CDS	-2	1414144	1414821	678	-	pr	putative DNA-binding transcriptional regulator	0.235963	-0.552849	0.312881	-0.475982	0.076893	21	21	25	17
c	Ent638_1288	rhlE	CDS	2	1415054	1416442	1389	-	e	RNA helicase	-0.384623	0.37488	0.376089	1.13559	0.760709	68	53	89	115
c	Ent638_1289	dinG	CDS	3	1416540	1418717	2178	-	e	ATP-dependent DNA helicase	0.307224	2.21301	0.307286	2.21307	7.83723e-05	32	38	38	185
c	Ent638_1290	ybiB	CDS	1	1418782	1419747	966	-	pe	putative transferase/phosphorylase	-0.0151061	-0.472117	0.834669	0.377656	0.849779	63	62	112	81
c	Ent638_1291	e1291	CDS	-3	1419867	1420238	372	-	o	conserved exported protein of unknown function	0.334643	-1.10722	0.869046	-0.572821	0.534407	8	9	14	7
c	Ent638_1292	e1292	CDS	-3	1420413	1420679	267	-	o	conserved protein of unknown function	-0.459227	-1.35393	0.0644097	-0.830306	0.523626	6	5	7	3
c	Ent638_1293	e1293	CDS	-3	1420806	1421069	264	-	o	conserved exported protein of unknown function	0.299773	-0.678354	0.884798	-0.0933485	0.585002	4	5	8	5
c	Ent638_1294	ybiN	CDS	1	1421311	1422228	918	-	pe	putative AdoMet-dependent methyltransferase	0.0340168	-0.91662	-0.331672	-1.28232	-0.365699	84	86	67	35
c	Ent638_1295	ybiO	CDS	-2	1422274	1424487	2214	-	pm	putative membrane protein	0.0280422	1.89049	0.225355	2.0878	0.197315	52	52	60	219
c	Ent638_1296	glnQ	CDS	-2	1424626	1425348	723	-	t	glutamine transporter subunit ; ATP-binding component of ABC superfamily	-0.505941	-1.25119	-0.756553	-1.50181	-0.250623	187	125	110	45
c	Ent638_1297	glnP	CDS	-3	1425345	1426004	660	-	t	glutamine transporter subunit ; membrane component of ABC superfamily	-0.577791	-2.06587	-0.598865	-2.08693	-0.0210716	136	86	90	22
c	Ent638_1298	glnH	CDS	-3	1426083	1426826	744	-	t	glutamine transporter subunit ; periplasmic binding component of ABC superfamily	-0.302006	-2.70315	-1.03384	-3.43498	-0.731828	513	410	250	38
c	Ent638_1299	dps	CDS	-1	1427189	1427692	504	-	c	Fe-binding and storage protein	-0.337751	1.34818	0.45993	2.14584	0.797669	179	138	246	627
c	Ent638_1300	rhtA	CDS	-1	1427993	1428880	888	-	t	threonine and homoserine efflux system	-0.307318	0.0845571	0.000303368	0.392228	0.307665	33	23	32	34
c	Ent638_1301	ompX	CDS	3	1429236	1429754	519	-	m	outer membrane protein	-0.25239	0.18101	2.21903	2.65243	2.47142	486	408	2267	2574
c	Ent638_1302	e1302	CDS	-2	1429891	1431474	1584	-	o	conserved membrane protein of unknown function	0.0742561	2.79487	-0.897124	1.8235	-0.971361	31	33	16	117
c	Ent638_1303	e1303	CDS	-3	1431753	1431929	177	-	o	conserved protein of unknown function	1.88285	-2.18981	1.43771	-2.63496	-0.445132	16	59	42	9
c	Ent638_1304	mntR	CDS	3	1432065	1432538	474	-	r	DNA-binding transcriptional regulator of mntH	0.0546788	-1.94371	-0.0562979	-2.05469	-0.110982	26	27	25	7
c	Ent638_1305	ybiR	CDS	2	1432535	1433635	1101	-	pt	putative transporter	-0.207709	0.935555	-0.24873	0.894594	-0.040976	27	18	23	44
c	Ent638_1306	yajO.1	CDS	1	1433737	1434777	1041	19	e	aldoketo-oxidoreductase, NADP-binding	0.11729	0.950881	1.08421	1.9178	0.966934	47	47	96	193
c	Ent638_1307	bglA.1	CDS	2	1434935	1436311	1377	19	e	Glycoside hydrolase, family 1	0.22769	3.87292	-1.65682	1.98838	-1.88453	14	14	4	63
c	Ent638_1308	e1308	CDS	1	1436362	1437690	1329	19	t	PTS system, lactose/cellobiose family IIC subunit	0.359302	1.57314	0.454027	1.66788	0.0947548	15	19	19	62
c	Ent638_1309	e1309	CDS	2	1437701	1438417	717	19	r	Transcriptional regulator, GntR family	-0.391596	-1.15224	-0.713437	-1.47409	-0.321865	54	41	32	15
c	Ent638_1310	e1310	CDS	-2	1438465	1439385	921	-	o	conserved exported protein of unknown function	-0.254437	-1.15794	0.313805	-0.5897	0.568238	161	134	199	89
c	Ent638_1311	ybiT	CDS	1	1439608	1441203	1596	-	pt	putative transporter fused subunits of ABC superfamily: ATP-binding components	0.519491	-0.114195	0.73294	0.0992569	0.213457	154	215	253	237
c	Ent638_1312	e1312	CDS	-1	1441382	1443745	2364	20	e	Alpha-glucosidases, family 31 of glycosyl hydrolases	0.212527	3.73415	-0.207524	3.31409	-0.420062	27	32	22	314
c	Ent638_1313	exuT	CDS	-2	1443763	1445064	1302	20	t	Hexuronate transporter	1.39252	2.37053	1.85828	2.83632	0.465789	1	5	9	47
c	Ent638_1314	e1314	CDS	3	1445355	1446428	1074	20	r	Periplasmic binding protein/LacI transcriptional regulator	-0.942082	0.538859	-0.614418	0.866535	0.327674	33	17	21	31
c	Ent638_1315	e1315	CDS	-1	1446425	1447687	1263	-	o	conserved protein of unknown function	-0.033726	2.89662	-1.56799	1.36235	-1.53427	29	28	10	71
c	Ent638_1316	ybiV	CDS	-2	1447837	1448652	816	-	e	type II HAD phosphatase	0.124801	0.265472	-0.0215652	0.11912	-0.146352	44	47	42	53
c	Ent638_1317	ybiW	CDS	-3	1448841	1451273	2433	-	pe	putative glycyl radical cofactor protein	0.454839	4.51416	0.493326	4.55261	0.0384658	9	11	13	288
c	Ent638_1318	ybiY	CDS	-2	1451278	1452177	900	-	pe	putative AdoMet-dependent glycyl radical activating enzyme	-0.236828	1.129	-0.459159	0.906657	-0.222352	22	16	15	35
c	Ent638_1319	fsaA	CDS	1	1452304	1452966	663	-	e	fructose-6-phosphate aldolase 1	0.196649	-0.590434	0.54461	-0.242493	0.347955	16	18	23	15
c	Ent638_1320	moeB	CDS	-2	1453360	1454112	753	-	e	molybdopterin synthase sulfurylase	0.10896	-0.276589	-0.0770389	-0.46261	-0.186027	38	41	35	30
c	Ent638_1321	moeA	CDS	-3	1454115	1455347	1233	-	f	molybdopterin biosynthesis protein	-0.177728	-0.173228	0.0391647	0.0436716	0.2169	98	86	100	87
c	Ent638_1322	iaaA	CDS	3	1455537	1456475	939	-	e	isoaspartyl dipeptidase with L-asparaginase activity	-0.0464376	-0.660677	-0.0410588	-0.655285	0.00539534	94	88	91	58
c	Ent638_1323	gsiA	CDS	2	1456487	1458358	1872	-	t	Glutathione import ATP-binding protein gsiA	0.155879	0.674995	-0.149683	0.369434	-0.305561	131	146	119	188
c	Ent638_1324	gsiB	CDS	2	1458392	1459930	1539	-	t	Glutathione-binding protein gsiB precursor, periplasmic-binding component of ABC superfamily	-0.020138	-0.184606	-0.247835	-0.412302	-0.227702	166	164	140	120
c	Ent638_1325	yliC	CDS	2	1459964	1460899	936	-	t	Glutathione transport system permease protein gsiC, membrane component of ABC superfamily	-0.505013	-0.374702	-0.329859	-0.19955	0.175157	44	31	35	27
c	Ent638_1326	gsiD	CDS	2	1460900	1461811	912	-	t	Glutathione transport system permease protein gsiD, membrane component of ABC superfamily	-0.0111689	-0.175407	-0.262735	-0.426999	-0.251572	42	38	35	31
c	Ent638_1327	bssR	CDS	2	1461974	1462357	384	-	r	Biofilm regulator bssR	-0.0463997	-0.440027	-0.0943439	-0.487955	-0.0479245	42	40	39	27
c	Ent638_1328	yliI	CDS	1	1462465	1463583	1119	-	e	PQQ-dependent aldose sugar dehydrogenase precursor (asd)	0.574653	0.714135	-0.351577	-0.212063	-0.926194	77	109	58	97
c	Ent638_1329	yliJ	CDS	-2	1463584	1464210	627	-	pe	putative glutathione S-transferase	-0.195302	-0.774702	0.275576	-0.303816	0.470884	124	105	149	85
c	Ent638_1330	dacC	CDS	3	1464468	1465670	1203	-	e	D-alanyl-D-alanine carboxypeptidase (penicillin-binding protein 6a)	0.195897	-0.348239	-0.0912075	-0.635345	-0.287103	178	204	168	132
c	Ent638_1331	deoR	CDS	-2	1465756	1466514	759	-	r	DNA-binding transcriptional repressor	-0.544589	-1.76964	0.859846	-0.36522	1.40442	41	27	74	22
c	Ent638_1332	ybjG	CDS	-3	1466580	1467188	609	-	e	undecaprenyl pyrophosphate phosphatase	-0.428516	-1.52062	2.02072	0.928531	2.44917	11	2	46	16
c	Ent638_1333	e1333	CDS	-2	1467196	1467924	729	-	e	Putative phosphoesterase, PA-phosphatase related	-2.13726	-1.57216	1.90715	2.47221	4.04438	15	3	54	19
c	Ent638_1334	cmr	CDS	2	1468091	1469326	1236	-	t	multidrug efflux system protein	-0.122671	1.11192	0.473041	1.70765	0.595725	16	14	22	49
c	Ent638_1335	ybjI	CDS	-2	1469374	1470186	813	-	pe	putative phosphatase	0.403611	-0.77	0.746525	-0.427105	0.342901	30	40	52	30
c	Ent638_1336	ybjJ	CDS	-1	1470176	1471390	1215	-	pt	putative transporter	0.141635	1.2044	0.270379	1.33312	0.128732	22	25	27	63
c	Ent638_1337	ybjK	CDS	2	1471472	1472020	549	-	pr	putative DNA-binding transcriptional regulator	1.17021	0.0700712	0.585259	-0.514911	-0.584955	6	7	9	10
c	Ent638_1338	e1338	CDS	3	1472316	1473314	999	21	pe	Putative Fucose 4-O-acetylase and related acetyltransferases	0.433198	2.22213	-0.151737	1.63715	-0.584987	6	9	4	24
c	Ent638_1339	e1339	CDS	-1	1473920	1474684	765	21	o	Hypothetical exported protein of unknown function	1.00025	-0.0527749	0.348211	-0.704846	-0.652054	7	12	9	9
c	Ent638_1340	int.1	CDS	-3	1474788	1475807	1020	21	h	Phage Integrase	-0.0701861	2.34656	0.131507	2.54824	0.201648	7	6	6	38
c	Ent638_1341	gp19	CDS	-2	1475890	1477566	1677	21	h	conserved hypothetical phage exported protein of unknown function	0.148245	0.815068	-0.310315	0.356515	-0.458552	72	81	60	102
c	Ent638_1342	cl	CDS	-3	1477587	1478183	597	21	r	phage repressor protein	0.420952	-1.2586	-0.0576667	-1.73724	-0.478629	42	56	40	17
c	Ent638_1343	e1343	CDS	2	1478279	1478500	222	21	pr	putative regulator for prophage	0.0002103	0	-29.076	-29.0762	-29.0762	0	0	0	0
c	Ent638_1344	cll	CDS	1	1478533	1479042	510	21	r	Phage regulatory protein cll	-0.999797	1.1696	1.58526	3.75469	2.5851	1	0	1	9
c	Ent638_1345	e1345	CDS	2	1479050	1479250	201	21	h	conserved hypothetical phage protein of unknown function	0	-31.0763	31.0763	0	31.0763	0	0	1	0
c	Ent638_1346	e1346	CDS	1	1479214	1479555	342	21	h	conserved hypothetical phage protein of unknown function	32.0763	1.16962	30.0763	-0.830366	-1.99997	0	1	0	1
c	Ent638_1347	gp33.1	CDS	2	1479623	1479859	237	21	h	conserved hypothetical phage protein of unknow function	29.0762	0	0	-29.0762	-29.0762	0	0	0	0
c	Ent638_1348	CP	CDS	1	1479859	1480086	228	21	r	Transcriptional regulator, TraR/DksA family	30.6612	-0.415339	30.0763	-1.0002	-0.584861	0	1	0	1
c	Ent638_1349	gp57	CDS	3	1480083	1481093	1011	21	h	Putative phosphoadenosine phosphosulfate reductase, phage protein	0.152253	3.21269	0.2898	3.35022	0.137546	1	1	3	34
c	Ent638_1350	gpA	CDS	2	1481090	1483501	2412	21	pe	putative replication endonuclease from prophage-like region	-0.231081	6.17236	-1.29517	5.10825	-1.06409	9	7	3	263
c	Ent638_1351	e1351	CDS	3	1483632	1483802	171	21	h	conserved hypothetical phage protein of unknown function	-1.58475	-31.6613	0.0002902	-30.0762	1.58505	1	0	2	0
c	Ent638_1352	e1352	CDS	1	1484125	1484877	753	21	h	conserved hypothetical phage protein of unknown function	0.138836	-2.08081	0.340687	-1.87897	0.201854	150	166	194	42
c	Ent638_1353	e1353	CDS	2	1484870	1485529	660	21	pf	Putative TonB-dependent siderophore receptor precursor	-0.48197	-1.0626	0.0169556	-0.563693	0.498899	84	57	81	33
c	Ent638_1354	e1354	CDS	3	1485624	1486019	396	21	o	Hypothectical protein of unknown function	-0.359933	-2.6212	0.239326	-2.02196	0.599231	57	38	66	10
c	Ent638_1355	gpQ	CDS	-3	1486035	1487066	1032	21	h	bacteriophage P2 GPQ capsid protein; Presumed portal vertex protein	0.378738	3.4673	-0.321645	2.76689	-0.700396	3	3	1	28
c	Ent638_1356	gpP	CDS	-1	1487066	1487830	765	21	h	bacteriophage P2 GPP capsid protein; Terminase, ATPase subunit	-29.076	4.01093	2.00029	35.0873	31.0763	0	0	1	21
c	Ent638_1357	e1357	CDS	1	1487905	1489557	1653	21	h	Phage tail-like protein	4.17014	37.2156	-29.076	3.96943	-33.2462	0	5	0	88
c	Ent638_1358	gpU	CDS	3	1489554	1490039	486	21	h	Phage P2 GpU family protein	31.6613	33.2459	0	1.58466	-31.6613	0	0	0	6
c	Ent638_1359	gpD	CDS	2	1490036	1491136	1101	21	h	bacteriophage P2 tail protein gpD	3.39257	4.60703	1.00028	2.21472	-2.3923	1	6	1	32
c	Ent638_1360	ogr	CDS	3	1491204	1491419	216	21	NA	Late control protein ogr	-0.999795	-1.41534	1.00029	0.584751	2.00009	0	0	1	0
c	Ent638_1361	e1361	CDS	1	1491511	1492323	813	21	o	Conserved hypothetical protein of unknown function	-0.337711	0.00957913	-0.317697	0.0296059	0.0200084	30	23	24	24
c	Ent638_misc_RNA_18	emisc_RNA_18	misc_RNA	-1	1492412	1492491	80	-	NA	RybB	30.0762	0	0	-30.0762	-30.0762	0	0	0	0
c	Ent638_1362	ybjL	CDS	-1	1492571	1494256	1686	-	pt	putative transporter	0.000244108	0.914281	-0.0601411	0.853894	-0.0603829	65	65	62	116
c	Ent638_1363	ybjM	CDS	2	1494515	1494901	387	-	pm	conserved inner membrane protein	-0.20924	-2.96993	0.345425	-2.41526	0.554672	12	11	15	2
c	Ent638_1364	grxA	CDS	-1	1494932	1495201	270	-	c	glutaredoxin 1, redox coenzyme for ribonucleotide reductase (RNR1a)	-1.19779	-1.53077	0.000266073	-0.332695	1.19804	13	3	9	5
c	Ent638_1365	nfsA	CDS	1	1495387	1496109	723	-	e	nitroreductase A, NADPH-dependent, FMN-dependent	-0.230701	-0.259424	-0.181447	-0.210192	0.0492285	56	47	48	41
c	Ent638_1366	rimK	CDS	1	1496179	1497081	903	-	s	ribosomal protein S6 modification protein	0.123821	-1.01577	-0.0149597	-1.15454	-0.138762	63	68	62	31
c	Ent638_1367	e1367	CDS	2	1497137	1497616	480	-	o	conserved protein of unknown function	-0.128203	-2.16666	0.103905	-1.93453	0.232125	31	26	34	7
c	Ent638_1368	potF	CDS	2	1497974	1499086	1113	-	t	putrescine transporter subunit: periplasmic-binding component of ABC superfamily	-0.26303	-0.855635	-0.677128	-1.26974	-0.414101	429	357	269	148
c	Ent638_1369	potG	CDS	1	1499194	1500327	1134	-	t	putrescine transporter subunit: ATP-binding component of ABC superfamily	0.411375	-0.520426	-0.402767	-1.33457	-0.814141	213	272	161	113
c	Ent638_1370	potH	CDS	1	1500337	1501290	954	-	t	putrescine transporter subunit: membrane component of ABC superfamily	-0.679225	-0.272717	-0.467642	-0.0611314	0.211581	71	39	49	42
c	Ent638_1371	potI	CDS	3	1501287	1502132	846	-	t	putrescine transporter subunit: membrane component of ABC superfamily	-0.674587	-0.382655	-0.409241	-0.1173	0.265347	58	36	44	34
c	Ent638_1372	e1372	CDS	3	1502199	1502672	474	-	o	conserved membrane protein of unknown function	-0.60248	-0.107192	-0.964959	-0.469667	-0.362492	14	8	6	6
c	Ent638_1373	rumB	CDS	2	1502837	1503964	1128	-	e	23S rRNA m(5)U747 methyltransferase	0.612189	0.58465	0.179268	0.151723	-0.432915	18	27	20	30
c	Ent638_1374	e1374	CDS	2	1504037	1504753	717	-	r	Two component transcriptional regulator, winged helix family precursor	0.162497	-0.428152	0.428146	-0.162506	0.265645	28	30	38	28
c	Ent638_1375	e1375	CDS	3	1504737	1506209	1473	-	e	Integral membrane sensor signal transduction histidine kinase precursor	-0.301006	1.9717	-0.0858734	2.18686	0.215142	23	18	19	85
c	Ent638_1376	artJ	CDS	-1	1506251	1506982	732	-	t	arginine transporter subunit ; periplasmic-binding component of ABC superfamily	0.494431	-2.69221	1.89784	-1.28881	1.40341	122	174	461	69
c	Ent638_1377	artM	CDS	-3	1507161	1507829	669	-	t	arginine transporter subunit ; membrane component of ABC superfamily	-0.454747	-1.32679	-1.00882	-1.88084	-0.554064	53	37	26	10
c	Ent638_1378	artQ	CDS	-1	1507829	1508545	717	-	t	arginine transporter subunit ;membrane component of ABC superfamily	-0.372074	-2.13936	-0.69233	-2.4596	-0.32025	99	76	62	14
c	Ent638_1379	artI	CDS	-1	1508552	1509283	732	-	t	arginine transporter subunit ; periplasmic-binding component of ABC superfamily	0.552897	-1.9244	-0.0773163	-2.55461	-0.630207	286	416	269	71
c	Ent638_1380	artP	CDS	-3	1509303	1510031	729	-	t	arginine transporter subunit ; ATP-binding component of ABC superfamily	-0.312032	-1.92253	-0.420612	-2.03112	-0.108586	137	109	103	27
c	Ent638_1381	ybjP	CDS	-2	1510249	1510767	519	-	lp	putative exported protein	0.364557	-0.585288	-0.408219	-1.35806	-0.772766	147	189	111	73
c	Ent638_1382	e1382	CDS	2	1510934	1511257	324	-	o	conserved protein of unknown function	0.567309	-1.89341	-0.0541487	-2.51488	-0.621451	27	39	25	7
c	Ent638_1383	ybjR	CDS	1	1511254	1512084	831	-	pe	putative cell wall amidase and lipoprotein	0.372715	-0.847302	-0.188556	-1.40859	-0.561275	54	65	48	26
c	Ent638_1384	ybjS	CDS	-2	1512091	1513140	1050	-	pe	putative NAD(P)H-binding oxidoreductase with NAD(P)-binding Rossmann-fold domain	-0.0678629	1.06468	-0.774168	0.358327	-0.706341	43	38	25	53
c	Ent638_1385	e1385	CDS	-3	1513197	1514633	1437	-	o	conserved protein of unknown function	-0.168029	0.804092	-0.0744223	0.897689	0.0935953	72	65	69	120
c	Ent638_1386	ltaE	CDS	-2	1514644	1515645	1002	-	e	L-allo-threonine aldolase, PLP-dependent	0.163906	-0.498033	-0.0224941	-0.684442	-0.186405	127	142	125	87
c	Ent638_1387	poxB	CDS	-3	1515792	1517510	1719	-	e	pyruvate dehydrogenase (pyruvate oxidase), thiamin-dependent, FAD-binding	0.500667	0.826232	-0.00168183	0.323888	-0.502339	238	330	234	421
c	Ent638_1388	e1388	CDS	2	1517663	1518097	435	-	o	conserved hypothetical protein (DoxX family)	-0.0890982	-2.30609	0.832152	-1.38483	0.921248	17	15	29	6
c	Ent638_1389	hcr	CDS	-1	1519406	1520374	969	-	e	HCP oxidoreductase, NADH-dependent	-0.999799	4.18952	0.000286167	5.18962	1.00009	2	1	2	36
c	Ent638_1390	hcp.1	CDS	-1	1520384	1522036	1653	-	c	hybrid-cluster [4Fe-2S-2O] protein in anaerobic terminal reductases	1.70057	5.14163	0.700724	4.14183	-0.999821	3	4	2	152
c	Ent638_1391	ybjE	CDS	-2	1522180	1523079	900	-	pt	putative transporter	0.0959471	-0.912847	-0.087173	-1.09596	-0.183111	34	36	32	17
c	Ent638_1392	aqpZ	CDS	-3	1523205	1523900	696	-	t	aquaporin	0.0342015	-1.23841	1.13151	-0.141141	1.09726	14	13	30	12
c	Ent638_1393	e1393	CDS	3	1524270	1525928	1659	-	o	conserved protein of unknown function	-0.215194	1.43881	-0.194085	1.45994	0.0211222	80	67	69	188
c	Ent638_1394	ybjX	CDS	-1	1525925	1526881	957	-	pf	putative virulence factor (virK protein)	0.614051	2.63649	2.25056	4.273	1.63653	22	33	100	651
c	Ent638_1395	macA	CDS	2	1527041	1528156	1116	-	t	macrolide transporter subunit, membrane fusion protein (MFP) component	-0.171479	0.742926	-0.570675	0.343726	-0.3992	68	60	46	76
c	Ent638_1396	macB	CDS	1	1528153	1530093	1941	-	t	fused macrolide transporter subunits of ABC superfamily: ATP-binding component ; membrane component	0.0578206	0.964166	-0.256134	0.650214	-0.313948	131	133	109	214
c	Ent638_1397	cspD	CDS	-3	1530162	1530383	222	-	f	cold shock protein homolog	-0.18055	-3.87473	-2.23519	-5.92939	-2.05467	171	152	36	2
c	Ent638_1398	clpS	CDS	1	1530703	1531023	321	-	r	regulatory protein for ClpA substrate specificity	-0.458231	-3.06302	0.0630116	-2.54179	0.521237	60	44	63	7
c	Ent638_1399	clpA	CDS	1	1531051	1533330	2280	-	e	ATPase and specificity subunit of ClpA-ClpP ATP-dependent serine protease, chaperone activity	0.174741	1.05685	0.490295	1.37241	0.315555	464	522	652	1356
c	Ent638_1400	e1400	CDS	3	1533963	1534406	444	22	o	conserved protein of unknown function	3.00019	33.2459	-29.076	1.16975	-32.0762	0	2	0	6
c	ENT631457	ENT631457	CDS	-3	1535115	1535309	195	22	o	protein of unknown function	1.5852	-32.5357	1.45972	-32.6612	-0.125493	1	1	1	0
c	ENT631458	ENT631458	CDS	-2	1535488	1535760	273	22	o	conserved protein of unknown function	0	29.661	0	29.661	0	0	0	0	0
c	Ent638_1401	e1401	CDS	3	1536099	1537076	978	22	pe	Putative CRISPR-associated protein Cas1	0.152246	5.90659	-2.16964	3.58467	-2.32191	3	1	0	38
c	Ent638_1402	e1402	CDS	2	1537073	1540291	3219	22	pe	Putative CRISPR-associated helicase Cas3 family	-0.056383	4.89171	-0.414742	4.53337	-0.358337	17	16	12	379
c	Ent638_1403	csy1	CDS	2	1540313	1541620	1308	22	pe	Putative CRISPR-associated protein, Csy1 family	-1.58476	3.31258	1.41532	6.31266	3.00008	1	0	1	26
c	Ent638_1404	e1404	CDS	1	1541617	1542549	933	22	pe	Putative CRISPR-associated protein, Csy2 family	0.647978	0.653391	0.450943	0.456317	-0.197064	10	15	13	21
c	Ent638_1405	e1405	CDS	3	1542564	1543562	999	22	pe	CRISPR-associated protein, Csy3 family	-0.0284493	1.15026	-0.0282825	1.15048	0.000194672	17	14	17	36
c	Ent638_1406	e1406	CDS	3	1543572	1544126	555	22	pe	CRISPR-associated protein, Csy4 family	0.621796	0.400242	-0.0562934	-0.277892	-0.678112	8	9	8	11
c	Ent638_1407	infA	CDS	-1	1544258	1544476	219	-	f	translation initiation factor IF-1	0.168051	-3.86536	-0.0461088	-4.07951	-0.214156	105	117	102	7
c	Ent638_1408	e1408	fCDS	-1	1544663	1544728	66	-	o	protein of unknown function	0	0	0	0	0	0	0	0	0
c	Ent638_1409	aat	CDS	-1	1544765	1545469	705	-	e	leucyl/phenylalanyl-tRNA-protein transferase	-0.155043	-0.77636	0.419008	-0.20232	0.574054	33	29	43	24
c	Ent638_1410	cydC	CDS	-3	1545516	1547237	1722	-	t	fused cysteine transporter subunits of ABC superfamily: membrane component ; ATP-binding component	-0.507538	1.34156	-0.160186	1.68892	0.347356	69	49	62	158
c	Ent638_1411	cydD	CDS	-1	1547237	1549024	1788	-	t	fused cysteine transporter subunits of ABC superfamily: membrane component ; ATP-binding component	-0.310574	0.350801	-0.0765835	0.584811	0.234009	96	77	91	116
c	Ent638_1412	trxB	CDS	-2	1549117	1550085	969	-	e	thioredoxin reductase, FAD/NAD(P)-binding	-0.30057	-0.517759	-0.136324	-0.353518	0.164239	310	250	278	194
c	Ent638_1413	lrp	CDS	1	1550635	1551129	495	-	r	DNA-binding transcriptional dual regulator, leucine-binding	-0.311248	-1.98551	-0.432673	-2.10695	-0.121443	307	238	219	53
c	Ent638_1414	ftsK	CDS	3	1551264	1554998	3735	-	cp	DNA-binding membrane protein required for chromosome resolution and partitioning	-0.102243	1.36849	-0.199924	1.27081	-0.0976802	355	330	309	793
c	Ent638_1415	lolA	CDS	1	1555126	1555740	615	-	f	chaperone for lipoproteins	0.360418	-2.06249	-0.0425	-2.4654	-0.402904	114	144	109	26
c	Ent638_1416	ycaJ	CDS	1	1555750	1557093	1344	-	cp	recombination protein	0.305581	0.287254	0.1284	0.110071	-0.177179	93	114	102	124
c	Ent638_1417	serS	CDS	3	1557186	1558478	1293	-	e	seryl-tRNA synthetase, also charges selenocysteinyl-tRNA with serine	0.0917185	0.582536	0.186353	0.67717	0.0946343	595	632	678	1012
c	Ent638_1418	dmsA	CDS	3	1558683	1561127	2445	-	e	dimethyl sulfoxide reductase, anaerobic, subunit A	-0.476247	3.78742	0.858253	5.12192	1.33449	11	7	19	263
c	Ent638_1419	dmsB	CDS	1	1561138	1561755	618	-	e	dimethyl sulfoxide reductase, anaerobic, subunit B	1.58522	1.44716	2.45972	2.32162	0.874475	1	0	1	10
c	Ent638_1420	dmsC	CDS	2	1561757	1562620	864	-	e	dimethyl sulfoxide reductase, anaerobic, subunit C	-0.347727	1.10407	0.0998088	1.55161	0.447518	9	5	9	21
c	Ent638_1421	ycaD	CDS	3	1562895	1564043	1149	-	pt	putative MFS-type transporter protein	0.03495	2.15138	0.370641	2.48707	0.335679	14	14	17	78
c	Ent638_1422	pflA	CDS	-3	1564080	1564820	741	-	e	pyruvate formate lyase activating enzyme 1	-0.359144	-1.26721	0.221044	-0.687021	0.580183	42	32	49	20
c	Ent638_1423	pflB	CDS	-1	1565024	1567306	2283	-	e	pyruvate formate lyase I	-0.473068	0.274302	0.50899	1.25636	0.982058	946	656	1346	1630
c	Ent638_1424	focA	CDS	-2	1567357	1568214	858	-	t	formate transporter	-0.307033	-1.38711	1.20849	0.128423	1.51553	73	57	167	65
c	Ent638_1425	e1425	CDS	-2	1568620	1570380	1761	-	o	conserved protein of unknown function	-0.0459173	-0.501749	0.213845	-0.241988	0.25976	148	143	172	121
c	Ent638_1426	e1426	CDS	2	1570520	1571212	693	-	o	conserved membrane protein of unknown function	0.150934	0.281256	-0.909905	-0.779586	-1.06083	36	40	19	23
c	Ent638_1427	serC	CDS	2	1571375	1572463	1089	-	e	3-phosphoserine/phosphohydroxythreonine aminotransferase	0.00600538	-0.484611	0.475856	-0.0147636	0.469847	414	411	570	406
c	Ent638_1428	aroA	CDS	1	1572532	1573815	1284	-	e	5-enolpyruvylshikimate-3-phosphate synthetase	0.370609	-0.641024	0.708883	-0.302745	0.338281	273	339	438	287
c	Ent638_1429	cmk	CDS	2	1574000	1574683	684	-	e	cytidylate kinase	-0.309385	-1.45181	-0.240068	-1.38251	0.0692994	125	99	105	38
c	Ent638_1430	rpsA	CDS	1	1574794	1576467	1674	-	s	30S ribosomal subunit protein S1	-0.772897	-0.841406	-0.728455	-0.796965	0.0444411	6935	4037	4189	2336
c	Ent638_1431	ihfB	CDS	3	1576638	1576925	288	-	r	integration host factor (IHF), DNA-binding protein, beta subunit	0.0250829	-1.29388	0.298864	-1.02011	0.273766	95	94	116	42
c	Ent638_1432	ycaI	CDS	3	1577136	1579400	2265	-	m	DNA internalization-related competence protein ComEC/Rec2	0.233367	3.76661	-0.104667	3.42861	-0.337999	19	21	16	240
c	Ent638_1433	msbA	CDS	3	1579437	1581185	1749	-	t	fused lipid transporter subunits of ABC superfamily: membrane component ; ATP-binding component	-0.417763	1.11265	-0.711565	0.818837	-0.293815	164	123	99	216
c	Ent638_1434	lpxK	CDS	2	1581182	1582159	978	-	e	lipid A 4'kinase	0.210528	0.0167761	-0.279809	-0.473572	-0.490341	50	58	41	42
c	Ent638_1435	e1435	CDS	2	1582202	1583431	1230	-	o	conserved protein of unknown function	-0.287659	1.32511	-0.196728	1.41608	0.0909771	31	24	26	69
c	Ent638_1436	e1436	CDS	2	1583477	1583659	183	-	o	conserved protein of unknown function	-1.20143	-34.8042	0.204643	-33.3982	1.40607	15	5	18	0
c	Ent638_1437	kdsB	CDS	1	1583656	1584402	747	-	e	3-deoxy-manno-octulosonate cytidylyltransferase	-0.203147	-1.53483	-0.273782	-1.60548	-0.070645	96	84	79	26
c	Ent638_1438	e1438	CDS	1	1584547	1585440	894	-	o	conserved protein of unknown function	-0.0409426	0.437295	0.537054	1.01527	0.577994	24	22	34	47
c	Ent638_1439	e1439	CDS	-2	1585417	1586196	780	-	o	conserved exported protein of unknown function	0.522729	-0.656366	0.504338	-0.674793	-0.0184033	18	24	25	17
c	Ent638_1440	smtA	CDS	2	1586321	1587097	777	-	e	putative AdoMet-dependent methyltransferase	-0.117422	-1.17099	-0.269962	-1.32353	-0.152543	93	84	77	35
c	Ent638_1441	mukF	CDS	3	1587126	1588448	1323	-	cp	Involved in chromosome partioning, Ca2+ binding protein	-0.0816464	0.349422	-0.447187	-0.0161262	-0.36555	145	137	106	136
c	Ent638_1442	mukE	CDS	1	1588429	1589133	705	-	cp	protein involved in chromosome partitioning	0.088334	-2.33941	0.132937	-2.29481	0.044606	90	95	98	20
c	Ent638_1443	e1443	CDS	3	1589133	1593581	4449	-	o	conserved protein of unknown function	-0.15748	1.41818	-0.280467	1.29519	-0.122985	518	463	426	1134
c	Ent638_1444	ycbB	CDS	3	1593762	1595585	1824	-	pe	putative exported enzyme	-0.102312	0.262716	0.143368	0.508399	0.245683	243	226	267	322
c	Ent638_1445	e1445	CDS	1	1595761	1596312	552	-	o	conserved exported protein of unknown function	-0.448446	-0.263279	-0.687798	-0.502628	-0.239367	77	53	47	40
c	Ent638_1446	ycbL	CDS	1	1596328	1596975	648	-	pe	putative metal-binding hydrolase	-0.768029	-0.552018	0.114748	0.330775	0.882787	108	62	118	80
c	Ent638_1447	aspC	CDS	-2	1597027	1598217	1191	-	e	aspartate aminotransferase, PLP-dependent	-0.01553	-0.0856409	-0.569182	-0.639294	-0.553654	771	758	519	483
c	Ent638_1448	ompF	CDS	-3	1598403	1599509	1107	-	pt	Outer membrane protein F precursor (Porin ompF)	-0.240373	-3.95057	-0.566303	-4.2765	-0.32593	14605	12440	9730	641
c	Ent638_1449	asnS	CDS	-2	1600117	1601517	1401	-	e	asparaginyl tRNA synthetase	-0.176679	-0.196808	-0.356264	-0.376395	-0.179588	567	497	441	381
c	Ent638_1450	pncB	CDS	-1	1601792	1602994	1203	-	e	nicotinate phosphoribosyltransferase	0.0360445	0.0358398	0.380887	0.380683	0.344843	106	108	138	141
c	Ent638_1451	pepN	CDS	2	1603259	1605871	2613	-	e	aminopeptidase N	0.270238	0.946143	0.460955	1.13686	0.190718	319	384	439	838
c	Ent638_1452	ssuB	CDS	-2	1605961	1606731	771	-	t	alkanesulfonate transporter subunit ; ATP-binding component of ABC superfamily	4.00022	1.93258	3.45972	1.39209	-0.540481	0	5	3	14
c	Ent638_1453	ssuC	CDS	-3	1606728	1607519	792	-	t	alkanesulfonate transporter subunit ; membrane component of ABC superfamily	-0.999796	4.71394	-0.999711	4.71403	9.52936e-05	1	0	0	17
c	Ent638_1454	ssuD	CDS	-2	1607530	1608675	1146	-	e	alkanesulfonate monooxygenase, FMNH(2)-dependent	1.00017	3.4067	1.00028	3.40683	0.000100889	2	2	1	49
c	Ent638_1455	ssuA	CDS	-3	1608672	1609634	963	-	t	alkanesulfonate transporter subunit ; periplasmic-binding component of ABC superfamily	0.322163	2.76911	0.459709	2.90662	0.137515	2	1	1	25
c	Ent638_1456	ssuE	CDS	-2	1609627	1610202	576	-	e	NAD(P)H-dependent FMN reductase	0.514821	3.8326	-1.80707	1.51069	-2.32191	1	3	0	9
c	Ent638_1457	pyrD	CDS	2	1610450	1611460	1011	-	e	dihydro-orotate oxidase, FMN-linked	0.07235	-1.41981	0.71937	-0.772793	0.647013	65	68	106	39
c	Ent638_1458	e1458	CDS	2	1611626	1612168	543	-	o	conserved protein of unknown function	-0.172015	-0.836653	0.360184	-0.304449	0.532206	80	69	103	54
c	Ent638_1459	ycbX	CDS	-2	1612165	1613280	1116	-	pe	putative 2Fe-2S cluster-containing protein	0.129889	-0.674587	0.223084	-0.581389	0.0931985	174	190	203	127
c	Ent638_1460	ycbY	CDS	3	1613460	1615568	2109	-	pe	putative conserved AdoMet-dependent methyltransferase with RNA interaction domain	-0.593238	1.0581	-0.203594	1.44776	0.389648	172	112	148	311
c	Ent638_1461	uup	CDS	3	1615581	1617488	1908	-	e	fused ATP-binding subunits of ABC superfamily protein involved in precise excision of transposons	-0.358477	0.892623	-0.123025	1.12807	0.235445	195	152	179	328
c	Ent638_1462	pqiA	CDS	1	1617502	1618755	1254	-	cp	paraquat-inducible membrane protein A	-0.110411	0.869859	-0.426659	0.553578	-0.316278	68	59	50	90
c	Ent638_1463	pqiB	CDS	2	1618760	1620397	1638	-	cp	paraquat-inducible protein B	0.303736	0.693305	-0.408608	-0.0190354	-0.712336	209	247	156	247
c	Ent638_1464	e1464	CDS	1	1620397	1620963	567	-	o	conserved exported protein of unknown function	-0.148816	-1.16449	-0.437423	-1.45311	-0.288624	71	64	52	24
c	Ent638_1465	rmf	CDS	2	1621217	1621384	168	-	f	ribosome modulation factor	-0.173594	1.72668	-0.842175	1.0581	-0.668581	170	151	97	300
c	Ent638_1466	fabA	CDS	-3	1621455	1621973	519	-	e	beta-hydroxydecanoyl thioester dehydrase	-0.301036	-2.44857	-0.149925	-2.29746	0.151113	179	145	161	29
c	Ent638_1467	ycbZ	CDS	-1	1622042	1623802	1761	-	pe	putative ATP-dependent protease	-0.0509146	0.58467	-0.331843	0.303741	-0.280928	201	193	160	238
c	Ent638_1468	e1468	CDS	2	1623989	1624444	456	-	o	conserved protein of unknown function	0.248476	-2.10653	-0.345627	-2.70062	-0.594084	65	76	51	12
c	Ent638_1469	ompA	CDS	-3	1624506	1625561	1056	-	m	outer membrane protein A (3a;II*;G;d)	-0.829281	-0.339	-0.590618	-0.100337	0.238663	13479	7507	8954	7105
c	Ent638_1470	sulA	CDS	-1	1625918	1626433	516	-	cp	SOS cell division inhibitor	-1.01444	-0.948723	-0.847732	-0.782035	0.166672	33	14	17	10
c	Ent638_1471	yccR	CDS	3	1626645	1627271	627	-	r	Regulator of competence-specific genes	0.343022	-2.22273	-0.907178	-3.47292	-1.25018	100	124	52	11
c	Ent638_1472	e1472	CDS	-2	1627228	1629390	2163	-	o	conserved membrane protein of unknown function	-0.21762	1.66799	-0.884246	1.00136	-0.666632	176	151	95	301
c	Ent638_1473	e1473	CDS	-1	1629410	1629856	447	-	o	conserved membrane protein of unknown function	0.685692	-3.00606	0.56545	-3.1263	-0.120235	57	84	83	10
c	Ent638_1474	helD	CDS	2	1629980	1632034	2055	-	e	DNA helicase IV	0.127848	1.02672	-0.202921	0.695949	-0.330769	137	148	119	242
c	Ent638_1475	mgsA	CDS	-3	1632069	1632527	459	-	e	methylglyoxal synthase	0.188668	-2.36288	-0.256058	-2.80761	-0.44473	42	48	36	7
c	Ent638_1476	e1476	CDS	-3	1632609	1633271	663	-	o	conserved exported protein of unknown function	0.774014	0.295155	0.0904832	-0.388419	-0.683555	10	16	10	13
c	ENT631533	ENT631533	CDS	-2	1633162	1633419	258	-	o	protein of unknown function	1.44072	-31.0763	-0.807066	-33.3241	-2.24775	2	3	1	0
c	Ent638_1477	yccU	CDS	2	1633445	1633858	414	-	pe	putative CoA-binding protein	-0.0594916	-1.6488	0.233764	-1.35554	0.293247	49	47	57	18
c	Ent638_1478	yccV	CDS	-3	1633893	1634210	318	-	f	DNA-binding protein, hemimethylated	0.683255	-2.9341	0.451292	-3.16606	-0.231948	36	58	49	7
c	Ent638_1479	e1479	CDS	-3	1634271	1635461	1191	-	o	conserved protein of unknown function	-0.402439	0.144101	-0.174324	0.372219	0.228115	64	48	57	62
c	Ent638_1480	yccX	CDS	1	1635553	1635837	285	-	e	acylphosphatase	-0.235883	-3.2482	0.105245	-2.90706	0.341122	18	15	19	2
c	Ent638_1481	tusE	CDS	-3	1635834	1636163	330	-	f	subunit of enzyme for 2-thio modification of mnm5s2U of tRNA anticodon U	0.175285	-2.58529	0.023385	-2.73717	-0.151874	20	22	21	2
c	Ent638_1482	e1482	CDS	-1	1636250	1636987	738	-	o	conserved membrane protein of unknown function	-0.417426	1.49098	-1.82896	0.0794444	-1.41155	187	128	52	146
c	Ent638_1483	oppA	CDS	2	1637177	1638805	1629	-	t	oligopeptide transporter subunit ; periplasmic-binding component of ABC superfamily	0.193637	1.19669	-0.385764	0.61729	-0.579394	76	87	58	134
c	Ent638_R0041	eR0041	tRNA	1	1638951	1639038	88	-	NA	tRNA-Ser	0	0	0	0	0	0	0	0	0
c	Ent638_R0042	eR0042	tRNA	1	1639171	1639258	88	-	NA	tRNA-Ser	0	0	0	0	0	0	0	0	0
c	Ent638_1484	e1484	CDS	-2	1639354	1639884	531	23	lp	Putative lipoprotein	1.26335	0.0486271	0.951367	-0.263429	-0.312034	4	9	7	10
c	Ent638_1485	e1485	CDS	-3	1639881	1640408	528	23	o	conserved exported protein of unknown function	0.716458	1.80706	-1.2221	-0.131519	-1.93857	4	7	2	7
c	Ent638_1486	e1486	CDS	-1	1640393	1640890	498	23	t	Putative ABC-type Mn2+/Zn2+ transport system, permease component	0.000255793	0.584668	0.700727	1.28511	0.700455	2	1	2	7
c	Ent638_1487	cfa	CDS	-2	1640887	1642107	1221	23	e	Cyclopropane-fatty-acyl-phospholipid synthase	0.0705281	2.51357	0.378816	2.82193	0.308352	7	3	6	43
c	Ent638_1488	e1488	CDS	-3	1642104	1642826	723	23	o	conserved protein of unknown function	0.222612	1.36894	0.585246	1.73156	0.362626	4	4	6	16
c	Ent638_1489	e1489	CDS	-2	1642828	1644087	1260	23	pe	Putative amine oxidase	0.115718	4.11867	-1.58469	2.41824	-1.70044	12	13	3	70
c	Ent638_1490	e1490	CDS	-3	1644084	1644803	720	23	pe	Putative oxidoreductase, short-chain dehydrogenase/reductase family	1.22267	1.9717	0.115761	0.864754	-1.10694	4	7	4	17
c	Ent638_1491	e1491	CDS	-1	1644800	1645234	435	23	pr	Putative transcriptional regulator	2.80758	0.125254	2.45971	-0.222629	-0.34789	0	4	1	4
c	Ent638_1492	e1492	CDS	1	1645498	1646778	1281	23	t	Major facilitator superfamily MFS_1	-0.321713	1.8104	0.0475861	2.1797	0.36929	20	16	20	72
c	Ent638_1493	e1493	CDS	-2	1647148	1648038	891	23	pr	Putative transcriptional regulator (Mig-14 family)	31.0762	5.36602	30.0763	4.36613	-0.9999	0	1	0	28
c	Ent638_1494	e1494	CDS	-2	1648159	1648695	537	23	r	GCN5-related N-acetyltransferase	0.585162	1.49154	2.00029	2.90669	1.41515	0	1	2	7
c	Ent638_1495	acrB.1	CDS	-3	1648788	1651904	3117	23	t	Acriflavine resistance protein B	1.128	4.97271	0.245393	4.09008	-0.882622	9	20	11	327
c	Ent638_1496	e1496	CDS	-1	1652336	1652746	411	23	pt	Putative transport protein	30.0762	30.661	0	0.584761	-30.0762	0	0	0	1
c	Ent638_1497	e1497	CDS	2	1653005	1653796	792	23	r	Two component transcriptional regulator, winged helix family	-0.540364	1.8895	-0.912241	1.51764	-0.371854	10	7	2	21
c	Ent638_1498	e1498	CDS	1	1653793	1654869	1077	23	e	Sensor protein	1.50282	2.79968	0.222668	1.51944	-1.28021	3	8	2	30
c	Ent638_1499	e1499	CDS	-2	1654885	1655799	915	23	e	Glycosyltransferase	31.6612	35.0872	0	3.42607	-31.6612	0	0	0	21
c	Ent638_1500	map.1	CDS	-3	1655907	1656695	789	23	e	Methionine aminopeptidase (MAP) (Peptidase M)	0.489619	1.3216	0.408376	1.24035	-0.0812413	17	24	23	56
c	Ent638_1501	e1501	CDS	-2	1656676	1656894	219	23	o	conserved protein of unknown function	-0.32173	-2.00027	1.26331	-0.415234	1.58502	1	0	3	1
c	Ent638_1502	e1502	CDS	-2	1657036	1657512	477	23	e	GCN5-related N-acetyltransferase	0.000263455	-0.485718	1.80764	1.32162	1.80735	2	0	7	5
c	Ent638_1503	e1503	CDS	-3	1657566	1657820	255	23	o	conserved protein of unknown function	30.0762	-30.0763	30.0763	-30.0762	7.14718e-05	0	0	0	0
c	Ent638_1504	e1504	CDS	-2	1657888	1659276	1389	23	pe	Putative Xaa-Pro aminopeptidase	0.196687	0.596798	0.310115	0.710187	0.113386	32	32	38	57
c	Ent638_1505	e1505	CDS	1	1659694	1660449	756	23	o	conserved protein of unknown function	2.58527	34.7054	-30.661	1.45903	-33.2463	1	1	0	16
c	Ent638_1506	aslA	CDS	1	1660471	1661976	1506	23	e	Putative arylsulfatase	1.3221	4.02653	-0.677803	2.02662	-1.99993	7	19	2	81
c	Ent638_1507	aslB	CDS	3	1662033	1663178	1146	23	r	Regulator of arylsulfatase activity	1.08761	5.28511	-1.99971	2.19783	-3.0873	3	3	0	25
c	Ent638_1508	e1508	CDS	3	1663191	1664435	1245	23	o	putative cytoplasmic protein	-0.289292	3.25305	-0.651787	2.89056	-0.362486	7	5	4	43
c	Ent638_1509	e1509	CDS	1	1664503	1666257	1755	23	pe	Putative Arylsulfotransferase	0.509286	3.34605	-0.342593	2.49416	-0.851881	17	22	13	136
c	Ent638_1510	e1510	CDS	-2	1666321	1667070	750	23	pe	Putative short-chain dehydrogenase/reductase SDR precursor	0.28971	1.43269	0.474208	1.61718	0.184482	6	1	8	22
c	Ent638_1511	e1511	CDS	2	1667171	1667530	360	23	r	Transcriptional regulator, HxlR family	-0.874234	-0.199574	0.495033	1.16966	1.36923	7	4	3	8
c	Ent638_1512	e1512	CDS	-1	1667531	1668325	795	23	e	Short-chain dehydrogenase/reductase SDR precursor	0.099763	0.104665	0.920862	0.925772	0.821112	9	10	17	19
c	Ent638_1513	e1513	CDS	-2	1668475	1669014	540	23	r	Transcriptional regulator, HxlR family	-0.106714	-0.230892	-0.347649	-0.471836	-0.240952	19	17	14	12
c	Ent638_1514	agp	CDS	1	1669063	1670304	1242	23	e	glucose-1-phosphatase/inositol phosphatase	-0.0142004	-0.281752	-2.066	-2.33355	-2.0518	705	696	168	138
c	Ent638_1515	e1515	CDS	-3	1670337	1670564	228	23	o	conserved protein of unknown function	0.0763139	-2.11213	0.640066	-1.54837	0.563744	43	38	64	13
c	Ent638_1516	wrbA	CDS	-2	1670584	1671180	597	23	pr	putative conserved flavoprotein	0.534685	-0.139292	0.689646	0.0156735	0.154969	197	274	315	288
c	Ent638_1517	e1517	CDS	3	1671576	1671749	174	23	o	conserved protein of unknown function	0.23727	2.2126	1.73988	3.71523	1.50265	19	21	58	286
c	Ent638_1518	e1518	CDS	3	1671906	1672829	924	23	pt	Putative permease	-0.855365	1.53889	-0.247655	2.14656	0.60767	13	6	10	31
c	Ent638_1519	rutG	CDS	-1	1672817	1674145	1329	23	t	pyrimidine transporter	1.00026	1.72823	1.51968	2.24763	0.519431	5	9	13	46
c	Ent638_1520	rutF	CDS	-1	1674167	1674661	495	23	e	flavin:NADH oxidoreductase subunit of alternative pyrimidine degradation pathway	0.000208349	1.58466	1.58525	3.16972	1.58506	0	0	0	6
c	Ent638_1521	rutE	CDS	-1	1674671	1675261	591	23	e	oxidoreductase subunit of the alternative pyrimidine degradation pathway	-1.58475	1.3502	1.73726	4.67221	3.32201	0	0	3	8
c	Ent638_1522	rutD	CDS	-2	1675258	1676070	813	23	e	enzyme of the alternative pyrimidine degradation pathway	2.80755	4.49156	1.00029	2.68432	-1.80724	0	1	0	15
c	Ent638_1523	rutC	CDS	-1	1676078	1676464	387	23	e	enzyme of the alternative pyrimidine degradation pathway	33.1638	1.58466	30.0763	-1.50282	-3.08746	0	1	0	2
c	Ent638_1524	rutB	CDS	-2	1676476	1677168	693	23	e	enzyme of the alternative pyrimidine degradation pathway	-0.999795	3.2851	1.00028	5.28518	2.00008	1	0	1	13
c	Ent638_1525	rutA	CDS	-3	1677168	1678259	1092	23	e	monooxygenase of the alternative pyrimidine degradation pathway	-0.169673	1.74219	1.53081	3.44265	1.70048	3	1	8	29
c	ENT631584	ENT631584	CDS	2	1678448	1678693	246	23	pt	Putative autotransporter protein (fragment)	-29.076	29.661	-29.076	29.661	0	0	0	0	0
c	Ent638_1526	e1526	fCDS	3	1678611	1678790	180	23	pe	Putative Extracellular serine protease (Autotransporter)	30.0762	0	0	-30.0762	-30.0762	0	0	0	0
c	Ent638_1526	e1526.1	fCDS	3	1678869	1679108	240	23	pt	Putative autotransporter protein (fragment)	29.0762	-0.415337	30.0763	0.584746	1.00008	0	0	0	0
c	Ent638_1527	e1527	CDS	3	1679265	1680176	912	23	r	Transcriptional regulator, LysR family	0.635341	-0.0804884	0.385326	-0.330528	-0.250021	28	41	36	35
c	Ent638_1528	e1528	CDS	1	1680271	1681143	873	23	e	SMP-30/Gluconolaconase/LRE-like region	0.198679	0.824323	0.444595	1.07028	0.245946	20	21	28	48
c	Ent638_1529	e1529	CDS	2	1681145	1682023	879	23	e	SMP-30/Gluconolaconase/LRE domain protein	0.222587	0.925713	0.322216	1.02536	0.0996377	12	13	15	28
c	Ent638_1530	e1530	CDS	1	1682380	1683618	1239	23	h	Transposase of IS element (family IS110)	0.755214	1.07895	0.539443	0.863145	-0.215795	21	33	30	63
c	Ent638_1531	nepI	CDS	-3	1683756	1684958	1203	23	t	Purine ribonucleoside efflux pump nepI	-0.0428607	1.63531	0.72017	2.39833	0.76302	11	11	18	58
c	Ent638_1532	e1532	CDS	1	1685020	1686042	1023	23	r	Transcriptional regulator, AraC family	0.162188	1.27982	-0.265609	0.852019	-0.427802	33	37	28	68
c	Ent638_1533	cat	CDS	2	1686299	1686976	678	23	e	Chloramphenicol acetyltransferase (CAT)	0.090351	-0.637715	0.438396	-0.289655	0.348044	9	10	14	9
c	Ent638_1534	e1534	CDS	-1	1687154	1689082	1929	23	e	Diguanylate cyclase/phosphodiesterase (GGDEF family protein)	-0.041627	1.35874	-0.313106	1.08725	-0.271496	69	68	56	143
c	Ent638_1535	e1535	CDS	-2	1689100	1689594	495	23	pf	Putative oxidoreductase, molybdopterin binding precursor	-0.301896	-1.22269	-0.59608	-1.51691	-0.294199	42	33	28	12
c	Ent638_1536	e1536	CDS	-1	1689998	1690444	447	23	o	Hypothetical protein of unknown function	-0.222221	0.0700921	-0.485138	-0.192785	-0.262894	5	2	3	3
c	Ent638_1537	e1537	CDS	1	1690864	1691448	585	23	o	conserved protein of unknown function	0.628283	-2.09606	-1.39141	-4.11576	-2.0197	94	146	36	9
c	Ent638_1538	e1538	CDS	3	1691445	1691939	495	23	lp	Putative Lipoprotein, precursor	0.931766	-2.20792	-1.07927	-4.21894	-2.01101	68	128	32	7
c	Ent638_1539	rutR	CDS	3	1692315	1692953	639	-	r	DNA-binding transcriptional regulator of the alternative pyrimidine degradation pathway	-0.947339	-0.294028	-0.506669	0.146661	0.440683	27	12	19	15
c	Ent638_1540	e1540	CDS	-1	1692950	1693345	396	-	o	conserved exported protein of unknown function	0.175506	-2.36591	0.175581	-2.36584	6.20767e-05	59	67	66	13
c	Ent638_1541	putA	CDS	-2	1693396	1697358	3963	-	e	fused DNA-binding transcriptional regulator ; proline dehydrogenase ; pyrroline-5-carboxylate dehydrogenase	0.104674	2.97093	-0.446288	2.41996	-0.55097	97	104	71	553
c	Ent638_1542	putP	CDS	1	1697782	1699290	1509	-	t	proline:sodium symporter	-0.00696377	1.27497	-0.620651	0.661296	-0.613676	68	67	44	106
c	Ent638_1543	e1543	CDS	1	1699402	1699821	420	-	lp	Putative lipoprotein precursor	0.222056	-3.85826	0.269287	-3.81103	0.0472237	120	140	145	10
c	Ent638_1544	nupC	CDS	-2	1699852	1701036	1185	-	t	Nucleoside permease nupC (Nucleoside-transport system protein nupC)	-0.309365	-0.0742529	0.0491699	0.284279	0.358518	48	38	49	47
c	Ent638_1545	efeU	CDS	3	1701288	1702121	834	-	m	Ferrous iron permease efeU (Ferrous iron uptake protein)	0.149078	-0.544619	1.19098	0.497287	1.04191	30	33	69	48
c	Ent638_1546	efeO	CDS	2	1702175	1703302	1128	-	t	ferrous iron transport binding protein	0.740332	-0.509111	1.31327	0.063825	0.572937	213	359	534	375
c	Ent638_1547	efeB	CDS	1	1703308	1704591	1284	-	t	heme-binding periplasmic protein involved in iron transport; Tat-dependent exported	0.39728	-0.0108941	1.02299	0.614824	0.625718	167	218	342	339
c	Ent638_1548	phoH	CDS	1	1704814	1705881	1068	-	pe	putative phosphate starvation-inducible protein with ATPase activity	0.146611	1.6941	0.837335	2.38481	0.690711	33	37	61	198
c	Ent638_R0043	eR0043	tRNA	-1	1706012	1706099	88	-	NA	tRNA-Ser	0	0	0	0	0	0	0	0	0
c	Ent638_R0044	eR0044	tRNA	-1	1706328	1706415	88	-	NA	tRNA-Ser	0	0	0	0	0	0	0	0	0
c	Ent638_1549	ycdW	CDS	2	1706648	1707586	939	-	e	2-ketoacid reductase	-0.0837211	-1.56326	0.140028	-1.33949	0.223767	59	55	65	22
c	Ent638_1550	ycdX	CDS	1	1707682	1708419	738	-	pe	putative PHP hydrolase	-0.479037	-0.415325	0.204633	0.268361	0.683677	61	42	71	53
c	Ent638_1551	e1551	CDS	3	1708440	1708994	555	-	o	conserved protein of unknown function	-0.146567	-1.5567	0.274919	-1.13522	0.421484	41	36	50	17
c	Ent638_1552	e1552	CDS	3	1709049	1709573	525	-	o	conserved membrane protein of unknown function	-1.19242	0.132164	-0.299276	1.0253	0.893134	10	4	9	9
c	Ent638_1553	csgG	CDS	-3	1709625	1710458	834	-	lp	putative outer membrane lipoprotein involved in curli production assembly/transport	0.884721	3.13926	-0.700152	1.5544	-1.58487	4	8	1	24
c	Ent638_1554	csgF	CDS	-1	1710485	1710901	417	-	pm	putative transport/assembly protein for curli synthesis	-31.398	-0.000296209	0.263321	31.661	31.6613	1	0	2	2
c	Ent638_1555	csgE	CDS	-3	1710927	1711316	390	-	pt	putative transport/assembly protein for curli synthesis	3.58514	0.906598	2.00029	-0.678218	-1.58483	0	2	1	2
c	Ent638_1556	csgD	CDS	-2	1711321	1711971	651	-	r	DNA-binding transcriptional activator in two-component regulatory system	0.926213	0.0611545	1.2019	0.336826	0.275645	3	6	6	7
c	ENT631617	ENT631617	CDS	1	1711954	1712136	183	-	o	conserved protein of unknown function	29.0762	0	0	-29.0762	-29.0762	0	0	0	0
c	Ent638_1557	csgB	CDS	3	1712715	1713170	456	-	f	curlin nucleator protein, minor subunit in curli complex	3.00018	1.28512	3.00028	1.28523	8.40041e-05	0	2	1	6
c	Ent638_1558	csgA	CDS	3	1713210	1713659	450	-	s	cryptic curlin major subunit	1.27035	-0.929915	1.23476	-0.965537	-0.0356061	6	13	13	7
c	Ent638_1559	csgC	CDS	3	1713720	1714043	324	-	pf	putative curli production protein	1.58515	-1.41533	2.00028	-1.00018	0.415141	0	1	1	1
c	Ent638_1560	e1560	CDS	2	1714199	1714480	282	-	o	conserved protein of unknown function	-0.269459	-2.15228	-1.13723	-3.02004	-0.867781	29	23	13	3
c	Ent638_1561	e1561	CDS	2	1714586	1715128	543	-	o	conserved protein of unknown function	0.698473	-1.56219	0.661711	-1.59897	-0.0367668	33	50	52	17
c	Ent638_1562	ymdC	CDS	3	1715061	1716548	1488	-	pe	putative hydrolase	0.477179	1.37433	0.411611	1.30876	-0.0655687	32	43	43	111
c	Ent638_1563	mdoC	CDS	-2	1716577	1717734	1158	-	m	membrane protein required for modification of periplasmic glucan	-0.0108915	0.795526	-0.267163	0.539268	-0.256246	43	42	35	62
c	Ent638_1564	mdoG	CDS	1	1717942	1719543	1602	-	e	glucan biosynthesis protein, periplasmic	-0.368386	0.101444	0.0476566	0.517485	0.416035	349	255	352	387
c	Ent638_1565	mdoH	CDS	2	1719536	1722064	2529	-	e	glucan biosynthesis: glycosyl transferase	-0.137774	0.664093	-0.105447	0.696421	0.0323274	405	368	376	597
c	Ent638_1566	yceK	CDS	3	1722120	1722347	228	-	lp	putative lipoprotein	0.726357	-3.02739	0.16487	-3.58888	-0.561484	80	130	89	11
c	Ent638_1567	e1567	CDS	-2	1722355	1722729	375	-	o	conserved protein of unknown function	0.587948	-1.31211	-0.0625327	-1.9626	-0.65048	235	344	224	89
c	Ent638_1568	lpxL	CDS	-1	1722932	1723858	927	-	e	lauryl-acyl carrier protein (ACP)-dependent acyltransferase	0.135823	-0.302868	-0.834646	-1.27335	-0.970474	44	46	25	20
c	Ent638_1569	e1569	CDS	2	1724078	1725127	1050	-	o	conserved protein of unknown function	0.476347	-0.533316	0.0333055	-0.976366	-0.443053	215	300	218	151
c	Ent638_1570	yceI	CDS	-1	1725170	1725748	579	-	c	polyprenyl-pyrophosphate binding protein	0.80095	-1.03423	0.472347	-1.36286	-0.328629	10	17	14	7
c	Ent638_1571	yceJ	CDS	-3	1725750	1726328	579	-	pc	putative cytochrome b561	0.192867	1.78632	-0.485148	1.10829	-0.678036	3	5	3	12
c	Ent638_1572	e1572	CDS	-3	1726578	1726691	114	-	o	conserved protein of unknown function	0	0	0	0	0	0	0	0	0
c	Ent638_1573	solA	CDS	-2	1726750	1727868	1119	-	e	N-methyltryptophan oxidase, FAD-binding	0.120193	-0.159634	0.180347	-0.0994895	0.0601368	58	62	65	57
c	Ent638_1574	bssS	CDS	-1	1727984	1728238	255	-	r	biofilm regulator	0.378678	-2.22271	0.0706853	-2.53067	-0.307963	13	13	13	3
c	Ent638_1575	dinI	CDS	-2	1728508	1728753	246	-	f	DNA damage-inducible protein I	0.224223	-6.58531	0.204461	-6.60504	-0.0197264	41	47	45	1
c	Ent638_1576	pyrC	CDS	-3	1728828	1729874	1047	-	e	dihydro-orotase	-0.0104403	-0.592107	0.210948	-0.370713	0.221391	182	179	211	139
c	Ent638_1577	yceB	CDS	-1	1730018	1730578	561	-	lp	putative lipoprotein	0.213457	-0.836777	-0.591082	-1.64132	-0.804549	37	43	25	14
c	Ent638_1578	grxB	CDS	-1	1730705	1731352	648	-	c	glutaredoxin 2 (Grx2)	0.560502	-0.980043	0.523633	-1.01691	-0.0368686	295	434	424	209
c	Ent638_1579	mdtH	CDS	-2	1731415	1732623	1209	-	pt	putative metabolite efflux permease	-0.321733	3.13719	1.58526	5.04421	1.90702	1	1	4	43
c	Ent638_1580	rimJ	CDS	2	1732931	1733515	585	-	e	ribosomal-protein-S5-alanine N-acetyltransferase	0.199889	-1.66329	0.0555826	-1.80759	-0.144294	42	49	44	14
c	Ent638_1581	e1581	CDS	2	1733525	1734175	651	-	o	conserved protein of unknown function	-0.136491	-0.795554	-0.1098	-0.768876	0.0266661	59	54	53	31
c	Ent638_1582	mviM	CDS	1	1734178	1735101	924	-	pe	putative oxidoreductase with NAD(P)-binding Rossmann-fold domain	0.338679	-0.389837	-0.0503191	-0.778836	-0.388992	116	143	111	84
c	Ent638_1583	e1583	CDS	2	1735223	1736758	1536	-	o	conserved membrane protein of unknown function	0.0958078	1.94275	-0.0398133	1.8071	-0.135655	24	26	23	91
c	Ent638_1584	flgN	CDS	-2	1736818	1737240	423	-	f	export chaperone for FlgK and FlgL	0.321516	-3.62781	-0.947896	-4.89721	-1.2694	155	193	80	6
c	Ent638_1585	flgM	CDS	-1	1737245	1737592	348	-	f	anti-sigma factor for FliA (sigma 28)	0.31729	-3.82663	-0.773857	-4.91778	-1.09114	218	271	127	9
c	Ent638_1586	flgA	CDS	-2	1737637	1738296	660	-	s	Flagella basal body P-ring formation protein flgA precursor	-0.620456	-1.14805	-1.23482	-1.76241	-0.614355	89	57	37	17
c	Ent638_1587	flgB	CDS	3	1738455	1738871	417	-	s	flagellar component of cell-proximal portion of basal-body rod	-0.0331624	-3.15782	-1.17883	-4.30349	-1.14568	131	128	58	6
c	Ent638_1588	flgC	CDS	3	1738875	1739279	405	-	s	flagellar component of cell-proximal portion of basal-body rod	-0.135519	-3.61577	-1.00273	-4.48298	-0.867213	159	144	79	7
c	Ent638_1589	flgD	CDS	2	1739291	1740001	711	-	s	flagellar hook assembly protein	0.741689	-3.57192	-0.702332	-5.01593	-1.44401	401	647	243	21
c	Ent638_1590	flgE	CDS	1	1740028	1741242	1215	-	s	flagellar hook protein	-0.167142	-1.7608	-1.23465	-2.82831	-1.06751	629	561	268	78
c	Ent638_1591	flgF	CDS	3	1741263	1742018	756	-	s	flagellar component of cell-proximal portion of basal-body rod	-0.112344	-1.8265	-1.41332	-3.12748	-1.30099	222	205	82	23
c	Ent638_1592	flgG	CDS	2	1742030	1742812	783	-	s	flagellar component of cell-distal portion of basal-body rod	-0.605464	-2.34821	-1.54992	-3.29266	-0.944453	246	155	84	16
c	Ent638_1593	flgH	CDS	2	1742861	1743568	708	-	s	flagellar protein of basal-body outer-membrane L ring	0.398803	-1.51269	-0.93555	-2.84703	-1.33433	117	154	59	22
c	Ent638_1594	flgI	CDS	2	1743602	1744678	1077	-	s	flagellar basal body P-ring protein	-0.357922	0.309656	-1.62387	-0.956289	-1.26594	124	96	40	50
c	Ent638_1595	flgJ	CDS	1	1744678	1745631	954	-	e	muramidase	0.243972	-0.816708	-0.771296	-1.83197	-1.01526	80	89	47	26
c	Ent638_1596	flgK	CDS	2	1745705	1747345	1641	-	s	flagellar hook-filament junction protein 1	0.582709	-0.861869	-0.954421	-2.399	-1.53713	646	968	334	177
c	Ent638_1597	flgL	CDS	1	1747360	1748313	954	-	s	flagellar hook-filament junction protein	0.270436	-1.86079	-1.15188	-3.28311	-1.42232	343	413	154	42
c	Ent638_1598	e1598	CDS	-3	1748394	1749605	1212	-	t	Major facilitator superfamily MFS_1 precursor	0.730107	1.87701	0.751255	1.89816	0.0211468	14	22	23	79
c	Ent638_1599	e1599	CDS	1	1749715	1750647	933	-	r	Transcriptional regulator, LysR family	-0.542897	1.56988	-0.0574335	2.05531	0.485446	17	11	16	48
c	Ent638_1600	rne	CDS	-2	1750705	1753851	3147	-	e	fused ribonucleaseE: endoribonuclease ; RNA-binding protein ;RNA degradosome binding protein	0.0197405	0.0547072	-0.345052	-0.310085	-0.364793	1248	1265	982	1016
c	Ent638_misc_RNA_21	emisc_RNA_21	misc_RNA	-1	1753876	1754209	334	-	NA	rne5	-0.0178784	-3.56774	-0.236646	-3.7865	-0.218766	160	158	137	12
c	Ent638_1601	rluC	CDS	3	1754421	1755368	948	-	e	23S rRNA pseudouridylate synthase	-0.504437	-0.097365	-0.636431	-0.229345	-0.131984	75	52	48	45
c	Ent638_1602	e1602	CDS	-3	1755426	1756010	585	-	o	conserved protein of unknown function	-0.0506605	-1.7925	0.0767871	-1.66506	0.127448	67	65	71	20
c	Ent638_1603	e1603	CDS	2	1756151	1756672	522	-	o	conserved protein of unknown function	-0.660971	-1.3523	-0.201583	-0.892908	0.459387	1467	907	1272	490
c	Ent638_1604	rpmF	CDS	3	1756689	1756862	174	-	s	50S ribosomal subunit protein L32	-0.511213	-3.98011	-0.254511	-3.72342	0.256696	198	136	165	9
c	Ent638_1605	plsX	CDS	1	1756888	1757976	1089	-	pe	fatty acid/phospholipid synthesis protein	-0.245237	-0.633107	-0.590816	-0.978696	-0.345592	158	133	104	67
c	Ent638_1606	fabH	CDS	1	1757983	1758936	954	-	e	3-oxoacyl-[acyl-carrier-protein] synthase III	0.136199	-1.33339	-0.184819	-1.65441	-0.321013	245	266	216	86
c	Ent638_1607	fabD	CDS	2	1758950	1759879	930	-	e	malonyl-CoA-[acyl-carrier-protein] transacylase	-0.269374	-1.02282	-0.322405	-1.07586	-0.0530358	323	266	258	127
c	Ent638_1608	fabG	CDS	2	1759892	1760626	735	-	e	3-oxoacyl-[acyl-carrier-protein] reductase	-0.736726	-1.18327	-0.920303	-1.36685	-0.183578	682	408	361	156
c	Ent638_1609	acpP	CDS	2	1760903	1761139	237	-	c	acyl carrier protein (ACP)	-0.306388	-1.37847	-0.616318	-1.6884	-0.309929	729	584	475	151
c	Ent638_1610	fabF	CDS	3	1761231	1762472	1242	-	e	3-oxoacyl-[acyl-carrier-protein] synthase II	-0.0744434	-1.34024	0.026259	-1.23953	0.100709	330	312	334	131
c	Ent638_1611	pabC	CDS	3	1762596	1763411	816	-	e	Aminodeoxychorismate lyase (4-amino-4-deoxychorismate lyase) (ADC lyase) (ADCL)	-0.0702634	-0.259237	-0.0700903	-0.259034	0.000199288	49	45	46	39
c	Ent638_1612	yceG	CDS	2	1763408	1764430	1023	-	pm	putative conserved membrane associated protein	0.238664	0.157869	-0.117905	-0.198692	-0.356569	59	69	55	61
c	Ent638_1613	tmk	CDS	3	1764420	1765061	642	-	e	thymidylate kinase	-0.688321	-1.43285	-0.231979	-0.976476	0.456375	65	39	54	20
c	Ent638_1614	holB	CDS	2	1765058	1766062	1005	-	e	DNA polymerase III, delta prime subunit	0.221611	-0.585295	0.245647	-0.561249	0.0240526	68	79	80	54
c	Ent638_1615	ycfH	CDS	3	1766073	1766867	795	-	pe	putative metallodependent hydrolase	0.289156	-0.726148	0.166036	-0.849266	-0.123113	77	93	86	52
c	Ent638_1616	ptsG.1	CDS	3	1767165	1768598	1434	-	t	fused glucose-specific PTS enzymes: IIBcomponent ; IIC component	0.521618	1.68851	-1.06577	0.101121	-1.58739	678	960	319	1044
c	Ent638_1617	fhuE	CDS	-3	1768698	1770884	2187	-	t	ferric-rhodotorulic acid outer membrane transporter	1.10565	-0.53981	3.94457	2.29909	2.83891	22	46	339	227
c	ENT631679	ENT631679	CDS	-3	1771047	1771223	177	-	o	protein of unknown function	30.6612	-32.2463	32.2463	-30.6612	1.58507	0	1	1	0
c	Ent638_1618	hinT	CDS	2	1771238	1771597	360	-	e	purine nucleoside phosphoramidase	0.297204	-2.14868	-0.0737124	-2.51959	-0.370916	93	114	88	20
c	Ent638_1619	e1619	CDS	3	1771599	1771973	375	-	o	conserved exported protein of unknown function	0.451546	-2.76901	0.00553766	-3.21502	-0.446002	91	124	91	13
c	Ent638_1620	ycfM	CDS	1	1771984	1772634	651	-	pm	putative outer membrane lipoprotein	0.646209	-1.4181	-0.0184945	-2.0828	-0.66469	180	277	175	67
c	Ent638_1621	thiK	CDS	2	1772615	1773439	825	-	e	Thiamine kinase	-0.0355267	-0.812664	-0.187345	-0.96445	-0.151801	41	37	36	20
c	Ent638_1622	nagZ	CDS	1	1773463	1774476	1014	-	e	beta N-acetyl-glucosaminidase	0.715035	-0.882288	0.362894	-1.23443	-0.352131	100	157	127	70
c	Ent638_1623	e1623	CDS	1	1774510	1775052	543	-	o	conserved protein of unknown function	0.0556227	-2.04583	0.485715	-1.61575	0.430088	76	79	107	25
c	Ent638_1624	ndh	CDS	2	1775288	1776592	1305	-	e	respiratory NADH dehydrogenase 2/cupric reductase	-0.432755	-0.8325	1.6982	1.29844	2.13094	89	66	287	164
c	Ent638_1625	e1625	CDS	1	1776796	1777323	528	-	o	conserved exported protein of unknown function	-0.19815	-2.19588	-0.0331591	-2.03087	0.165015	73	61	69	15
c	Ent638_1626	ycfQ	CDS	-2	1777804	1778439	636	-	pr	putative DNA-binding transcriptional regulator	0.359811	-0.57405	0.857346	-0.0765193	0.497539	35	44	64	43
c	Ent638_1627	e1627	CDS	1	1778683	1778940	258	-	o	conserved exported protein of unknown function	3.17017	-1.41535	5.45973	0.874189	2.28956	0	2	14	5
c	Ent638_1628	e1628	CDS	-3	1779018	1779971	954	-	o	conserved exported protein of unknown function	0.39617	1.65509	-1.92573	-0.666834	-2.32193	25	33	2	21
c	Ent638_1629	mfd	CDS	-3	1780128	1783574	3447	-	f	transcription-repair coupling factor	-0.124896	1.4583	-0.161544	1.42166	-0.0366461	288	264	258	707
c	Ent638_1630	ycfT	CDS	-1	1783724	1784797	1074	-	pm	Putative protein with an acetyltransferases domain and a permease domain	1.37863	0.218752	2.64417	1.48434	1.26558	6	14	40	48
c	Ent638_1631	lolC	CDS	3	1785066	1786265	1200	-	t	outer membrane-specific lipoprotein transporter subunit ; membrane component of ABC superfamily	-0.0793585	-0.00027576	0.248721	0.327795	0.328071	50	47	59	58
c	Ent638_1632	lolD	CDS	1	1786258	1786959	702	-	t	outer membrane-specific lipoprotein transporter subunit ; ATP-binding component of ABC superfamily	0.103354	-1.08604	0.208874	-0.980541	0.105513	44	48	52	24
c	Ent638_1633	lolE	CDS	3	1786959	1788203	1245	-	t	outer membrane-specific lipoprotein transporter subunit ; membrane component of ABC superfamily	0.261676	0.628612	0.31481	0.681762	0.0531469	52	61	65	94
c	Ent638_1634	ycfX	CDS	2	1788254	1789165	912	-	e	N-acetyl-D-glucosamine kinase	-0.662076	-1.07824	0.0693847	-0.34677	0.731453	54	31	55	26
c	Ent638_1635	cobB	CDS	2	1789181	1790002	822	-	e	deacetylase of acetyl-CoA synthetase, NAD-dependent	-0.398027	-0.0952366	-0.114484	0.188332	0.283557	57	41	51	48
c	Ent638_1636	potD	CDS	-2	1790047	1791093	1047	-	t	polyamine transporter subunit ; periplasmic-binding component of ABC superfamily	0.238395	-1.00473	0.265102	-0.978021	0.0267152	91	107	109	55
c	Ent638_1637	potC	CDS	-3	1791090	1791896	807	-	t	polyamine transporter subunit ; membrane component of ABC superfamily	0.353815	0.041511	0.502792	0.190508	0.148995	12	14	17	18
c	Ent638_1638	potB	CDS	-1	1791893	1792750	858	-	t	polyamine transporter subunit ; membrane component of ABC superfamily	0.929799	0.552243	1.09982	0.722271	0.170024	7	13	15	22
c	Ent638_1639	potA	CDS	-3	1792734	1793852	1119	-	t	polyamine transporter subunit ; ATP-binding component of ABC superfamily	0.598015	0.115207	0.111305	-0.371523	-0.48673	50	73	54	57
c	Ent638_1640	pepT	CDS	1	1794079	1795347	1269	-	e	peptidase T	0.235053	0.562568	0.349074	0.676593	0.114027	121	142	153	226
c	Ent638_1641	e1641	CDS	-1	1795391	1796512	1122	-	o	conserved protein of unknown function	-0.404927	0.534679	-0.311804	0.627789	0.0931054	146	110	116	169
c	Ent638_1642	phoQ	CDS	-3	1796604	1798067	1464	-	r	sensory histidine kinase in two-compoent regulatory system with PhoP	0.553452	0.631596	0.45114	0.529282	-0.102307	66	94	90	140
c	Ent638_1643	phoP	CDS	-3	1798068	1798742	675	-	r	DNA-binding response regulator in two-component regulatory system with PhoQ	-0.745303	-0.256245	-0.0688558	0.420221	0.676451	57	31	54	45
c	Ent638_1644	purB	CDS	-3	1798863	1800233	1371	-	e	adenylosuccinate lyase	0.197185	-0.619298	0.131166	-0.685316	-0.066016	519	584	564	371
c	Ent638_1645	e1645	CDS	-2	1800253	1800882	630	-	o	conserved protein of unknown function	-0.509399	-0.824664	-0.269842	-0.585112	0.239535	68	45	55	32
c	Ent638_1646	trmU	CDS	-2	1800907	1802016	1110	-	e	tRNA (5-methylaminomethyl-2-thiouridylate)-methyltransferase	-0.00204758	-0.858667	-0.0515666	-0.908187	-0.0495179	208	206	200	111
c	Ent638_1647	ymfB	CDS	-3	1802058	1802531	474	-	e	bifunctional thiamin pyrimidine pyrophosphate hydrolase and thiamin pyrophosphate hydrolase	0.212449	-1.4439	0.315161	-1.34117	0.102728	27	30	33	12
c	Ent638_1648	ymfC	CDS	-3	1802541	1803194	654	-	e	23S rRNA pseudouridine synthase	0.0131331	-1.20671	-0.302294	-1.52214	-0.315444	37	37	28	13
c	Ent638_1649	icd	CDS	3	1803312	1804562	1251	-	h	isocitrate dehydrogenase, specific for NADP+; e14 prophage	0.0879631	-1.17964	-0.677339	-1.94494	-0.765302	2375	2525	1485	653
c	Ent638_1650	intE	CDS	-3	1804662	1805597	936	24	e	Phage integrase	0.965455	0.94083	0.251809	0.227155	-0.713679	6	13	8	16
c	Ent638_1651	gp1	CDS	2	1805675	1806049	375	24	h	Phage terminase, small subunit, P27 family	0	32.2459	0	32.2459	0	0	0	0	3
c	Ent638_1652	gp2	CDS	3	1806165	1806443	279	24	h	Phage terminase, large subunit	0	30.661	0	30.661	0	0	0	0	1
c	Ent638_1653	e1653	CDS	3	1806762	1807442	681	24	o	conserved exported protein of unknown function	-0.328651	-2.6204	0.0806695	-2.2111	0.409297	51	40	54	8
c	Ent638_1654	e1654	CDS	2	1807484	1807945	462	24	h	Phage DNA circulation family protein	0	2.9066	30.0763	32.9829	30.0763	0	0	0	5
c	Ent638_1655	e1655	CDS	-1	1808090	1808668	579	24	o	conserved protein of unknown function	30.6612	1.21269	32.5358	3.08726	1.87457	0	1	3	9
c	Ent638_1656	msgA	CDS	-1	1809011	1809250	240	24	e	Virulence protein msgA	0.000248723	-1.11578	-0.758705	-1.87476	-0.758965	7	6	4	1
c	Ent638_1657	e1657	CDS	-1	1809827	1809970	144	24	f	Methyl-accepting chemotaxis sensory transducer	2.00025	-31.0763	1.00029	-32.0763	-0.999964	0	1	1	0
c	Ent638_misc_RNA_34	emisc_RNA_34	misc_RNA	-1	1810088	1810168	81	24	NA	RyhB	29.0762	0	0	-29.0762	-29.0762	0	0	0	0
c	Ent638_1658	e1658	CDS	2	1810373	1810621	249	24	pm	conserved membrane protein of unknown function	-0.999794	-1.38213	0.72609	0.343745	1.72587	26	12	42	15
c	Ent638_1659	e1659	CDS	-3	1810890	1811918	1029	24	e	Diguanylate cyclase (GGDEF domain) with GAF sensor	0.509844	-0.0408994	1.45747	0.906731	0.947615	19	27	53	52
c	Ent638_1660	yoaF	CDS	3	1812228	1812470	243	24	o	conserved exported protein of unknown function	-1.41484	-32.9832	-0.0928339	-31.6612	1.322	5	1	2	0
c	Ent638_1661	e1661	CDS	1	1812547	1812852	306	24	o	conserved protein of unknown function	-0.106712	-2.73727	-0.0701018	-2.70065	0.0366141	28	26	26	4
c	Ent638_1662	e1662	CDS	-1	1812854	1813198	345	-	o	conserved protein of unknown function	-0.928278	-1.61171	-0.101012	-0.78443	0.827257	19	10	18	6
c	Ent638_1663	e1663	CDS	-3	1813185	1813688	504	-	o	conserved protein of unknown function	0.0453158	-1.70075	0.308419	-1.43765	0.263113	21	22	26	8
c	Ent638_1664	e1664	CDS	3	1813836	1814555	720	-	e	CTP synthase (UTP-ammonia lyase)	0.577842	-1.16186	-0.805727	-2.54544	-1.38358	87	129	50	23
c	Ent638_1665	yeaN	CDS	-1	1814588	1815775	1188	-	pt	putative transporter; MFS superfamily	0.351728	2.03533	0.0491994	1.73279	-0.302537	9	11	9	41
c	Ent638_1666	yeaM	CDS	2	1815875	1816666	792	-	r	DNA-binding transcriptional regulator	-0.368989	-0.105659	0.195841	0.459157	0.564826	21	15	23	22
c	Ent638_1667	e1667	CDS	-3	1816650	1817096	447	-	o	conserved membrane protein of unknown function	-0.736724	-0.0368202	0.415321	1.11519	1.15203	5	2	7	6
c	Ent638_1668	e1668	CDS	-1	1817603	1818100	498	-	o	conserved protein of unknown function	-0.279941	-1.7983	-0.195187	-1.71355	0.0847403	74	60	64	19
c	Ent638_1669	e1669	CDS	3	1818252	1819148	897	-	e	Putative diguanylate cyclase (GGDEF domain)	0.485631	1.54623	0.341309	1.4019	-0.14435	4	7	5	18
c	Ent638_1670	e1670	CDS	-3	1819182	1820465	1284	-	o	conserved protein of unknown function	0.626719	1.20989	0.550144	1.13332	-0.0765686	217	331	314	735
c	Ent638_1671	e1671	CDS	-3	1820595	1822529	1935	-	o	conserved protein of unknown function	0.255149	1.50112	0.316769	1.56274	0.0616212	563	672	700	1986
c	Ent638_1672	mipA	CDS	2	1822961	1823707	747	-	f	scaffolding protein for murein synthesizing machinery	-0.10045	-1.7966	-0.527709	-2.22386	-0.427254	405	377	281	81
c	Ent638_1673	yeaE	CDS	2	1823798	1824652	855	-	pe	putative oxidoreductase	0.348149	-0.50998	-0.0668223	-0.92495	-0.414967	44	55	42	29
c	Ent638_1674	e1674	CDS	-2	1824694	1825578	885	-	o	conserved protein of unknown function	-0.692856	-2.02718	0.381454	-0.952859	1.07431	97	59	126	31
c	Ent638_1675	gapA	CDS	-1	1825658	1826653	996	-	e	glyceraldehyde-3-phosphate dehydrogenase A	-0.126131	-0.957874	0.965474	0.133731	1.0916	3214	2945	6261	3233
c	Ent638_1676	msrB	CDS	3	1826994	1827407	414	-	e	methionine sulfoxide reductase B	0.594958	-2.56632	0.208968	-2.95231	-0.385982	130	194	150	25
c	Ent638_1677	e1677	CDS	2	1827449	1827724	276	-	o	conserved protein of unknown function	0.763798	-3.24991	-0.006447	-4.02017	-0.770251	71	121	71	8
c	Ent638_1678	e1678	CDS	-2	1827796	1828140	345	-	o	conserved protein of unknown function	-0.787141	-2.93885	-0.217652	-2.36935	0.569472	35	18	29	4
c	Ent638_1679	pncA	CDS	-1	1828202	1828843	642	-	e	nicotinamidase/pyrazinamidase	-0.244001	-0.889247	-0.417637	-1.06286	-0.173629	55	46	42	23
c	Ent638_1680	ansA	CDS	-3	1828854	1829873	1020	-	e	cytoplasmic L-asparaginase I	-0.299808	-0.144482	-0.412793	-0.257467	-0.112985	81	66	61	55
c	Ent638_1681	sppA	CDS	-1	1829930	1831786	1857	-	e	protease IV (signal peptide peptidase)	-0.111181	0.565465	-0.473638	0.203013	-0.362454	175	161	124	185
c	Ent638_1682	ydjA	CDS	3	1831953	1832504	552	-	pe	putative oxidoreductase	0.46937	-2.76047	0.715665	-2.51419	0.246287	75	105	125	19
c	Ent638_1683	selD	CDS	1	1832620	1833663	1044	-	e	selenophosphate synthase	-0.174216	-0.189775	-0.469188	-0.484742	-0.294967	120	106	87	76
c	Ent638_1684	topB	CDS	2	1833668	1835572	1905	-	e	DNA topoisomerase III	-0.00758507	0.614655	-0.147783	0.474462	-0.140188	122	122	110	170
c	Ent638_1685	gdhA	CDS	-2	1836007	1837350	1344	-	e	glutamate dehydrogenase, NADP-specific	-0.500438	-1.51721	-0.24981	-1.26658	0.250628	514	358	433	152
c	Ent638_1686	e1686	CDS	1	1837585	1837857	273	-	o	conserved exported protein of unknown function	0.512843	-5.1702	-0.473656	-6.15671	-0.986511	25	35	18	0
c	Ent638_1687	nudG	CDS	-1	1837817	1838239	423	-	e	pyrimidine (deoxy)nucleoside triphosphate pyrophosphohydrolase	-0.132521	-1.4364	-0.398988	-1.70288	-0.266476	30	27	22	9
c	Ent638_1688	e1688	CDS	2	1838309	1838878	570	-	o	conserved protein of unknown function	1.4408	-0.208877	0.308409	-1.34127	-1.1324	6	18	9	7
c	Ent638_1689	ynjF	CDS	3	1838871	1839488	618	-	m	putative phosphatidyl transferase, inner membrane protein	0.9388	0.197607	0.502805	-0.238357	-0.43595	4	7	3	7
c	Ent638_1690	ynjE	CDS	-1	1839485	1840792	1308	-	pe	putative exported thiosulfate sulfur transferase / thiosulfate binding protein	-0.602479	1.33956	0.227694	2.16975	0.83018	14	9	15	40
c	Ent638_1691	ynjD	CDS	-2	1840870	1841490	621	-	pt	Putative sulfate/thiosulfate transporter subunit: ATP-binding component of ABC superfamily transporter	0.0782119	1.42117	-0.36229	0.980658	-0.440516	6	6	2	11
c	Ent638_1692	ynjC	CDS	-3	1841490	1843025	1536	-	t	Inner membrane ABC transporter permease protein ynjC	0.544565	3.47633	-0.336767	2.59496	-0.881382	7	10	5	70
c	Ent638_1693	e1693	CDS	-1	1842998	1844170	1173	-	o	conserved exported protein of unknown function	-0.403139	1.24256	0.134581	1.78027	0.537709	13	10	14	35
c	Ent638_1694	e1694	CDS	-1	1844183	1844827	645	-	o	conserved hypothetical protein; putative inner membrane protein	-0.151818	1.16962	0.485724	1.80721	0.637579	3	1	4	10
c	Ent638_1695	xthA	CDS	-1	1844870	1845676	807	-	e	exonuclease III	0.0218811	-1.49412	0.0644229	-1.45156	0.0425497	66	67	69	24
c	Ent638_1696	astC	CDS	3	1846110	1847330	1221	-	e	succinylornithine transaminase, PLP-dependent	1.16533	1.56451	0.125815	0.524975	-1.03953	11	24	12	33
c	Ent638_1697	astA	CDS	2	1847327	1848361	1035	-	e	arginine succinyltransferase	0.703194	0.920929	0.895955	1.1137	0.192776	14	23	26	50
c	Ent638_1698	astD	CDS	1	1848358	1849845	1488	-	e	succinylglutamic semialdehyde dehydrogenase	0.58519	2.12743	0.433264	1.97552	-0.151905	20	30	26	117
c	Ent638_1699	astB	CDS	2	1849832	1851157	1326	-	e	succinylarginine dihydrolase	0.632596	1.83779	0.28322	1.48837	-0.349402	20	27	24	86
c	Ent638_1700	astE	CDS	2	1851167	1852132	966	-	e	Succinylglutamate desuccinylase	0.881641	2.90659	-0.440278	1.58463	-1.32193	6	10	4	34
c	Ent638_1701	spy	CDS	3	1852470	1852958	489	-	cp	envelope stress induced periplasmic protein	0.976015	-0.784564	0.0475824	-1.71303	-0.928455	19	38	21	12
c	Ent638_1702	e1702	CDS	1	1853257	1853814	558	-	o	conserved protein of unknown function	0.160165	-1.39333	-0.157242	-1.71073	-0.317396	48	54	43	16
c	Ent638_1703	ydjQ	CDS	-1	1853792	1854670	879	-	e	endonuclease of nucleotide excision repair	-0.576044	-0.000265814	-0.187364	0.388422	0.388667	27	17	22	24
c	Ent638_1704	nadE	CDS	-2	1854757	1855584	828	-	e	NAD synthetase, NH3/glutamine-dependent	0.162187	-0.917852	1.33644	0.256395	1.17425	100	113	255	135
c	Ent638_1705	osmE	CDS	1	1855831	1856175	345	-	r	DNA-binding transcriptional activator	0.371848	-2.92003	-0.10954	-3.40142	-0.481388	558	722	518	61
c	Ent638_1706	chbB	CDS	3	1856436	1856756	321	-	t	N,N'-diacetylchitobiose-specific enzyme IIB component of PTS	0.152188	-3.11577	0.115758	-3.15219	-0.0364296	12	11	12	1
c	Ent638_1707	chbC	CDS	3	1856838	1858196	1359	-	t	N,N'-diacetylchitobiose-specific enzyme IIC component of PTS	-0.222239	2.16961	-0.362273	2.02961	-0.140001	21	17	16	74
c	Ent638_1708	chbA.1	CDS	1	1858243	1858590	348	-	t	N,N'-diacetylchitobiose-specific enzyme IIA component of PTS	0.263238	-1.05281	-0.0992283	-1.41525	-0.362423	10	12	7	4
c	Ent638_1709	chbR	CDS	1	1858615	1859433	819	-	r	DNA-binding transcriptional dual regulator	-0.61281	0.450387	-0.208309	0.854909	0.404501	18	10	15	20
c	Ent638_1710	chbF	CDS	3	1859547	1860902	1356	-	e	cryptic phospho-beta-glucosidase, NAD(P)-binding	-0.170791	1.09344	-0.264365	0.999879	-0.0935665	60	52	50	105
c	Ent638_1711	chbG	CDS	1	1860913	1861671	759	-	o	conserved protein of unknown function	-0.334276	-0.219605	0.0126697	0.127367	0.34696	39	29	39	34
c	Ent638_1712	katE	CDS	-2	1861711	1863969	2259	-	e	hydroperoxidase HPII(III) (catalase)	0.474048	-0.597249	0.525947	-0.545348	0.0518994	328	455	472	308
c	Ent638_1713	cedA	CDS	3	1864107	1864430	324	-	cp	Cell division activator CedA	-0.836267	0.584649	-1.64356	-0.22265	-0.807282	8	4	1	2
c	Ent638_1714	ydjN	CDS	-2	1864477	1865868	1392	-	pt	putative cation-acid symporter	-0.507251	-0.121703	0.0791426	0.464692	0.586392	343	239	361	334
c	Ent638_1715	e1715	CDS	-1	1865996	1866586	591	-	o	conserved protein of unknown function	0.0420579	0.250243	-0.229201	-0.0210459	-0.271276	10	10	10	11
c	Ent638_1716	kduD	CDS	-3	1866681	1867442	762	-	e	2-deoxy-D-gluconate 3-dehydrogenase (2-keto-3- deoxygluconate oxidoreductase)	0.237716	0.947282	-1.17727	-0.467718	-1.41502	32	37	12	26
c	Ent638_1717	yniC	CDS	-2	1867588	1868259	672	-	pe	putative phosphoglycolate phosphatase	-0.52337	-1.61465	0.108993	-0.982278	0.632368	38	26	42	13
c	Ent638_1718	e1718	CDS	3	1868406	1868942	537	-	o	conserved membrane protein of unknown function	0.101123	-0.530801	-0.822849	-1.45479	-0.923988	23	24	13	9
c	Ent638_1719	yniA	CDS	-1	1868993	1869853	861	-	pe	putative phosphotransferase/kinase	-0.049913	-0.133729	-0.424918	-0.50875	-0.375016	126	119	94	86
c	Ent638_1720	e1720	CDS	-1	1869959	1870249	291	-	o	conserved protein of unknown function	0.279154	-2.76114	0.209942	-2.83036	-0.0692064	70	84	81	12
c	Ent638_1721	pfkB	CDS	-3	1870353	1871285	933	-	e	6-phosphofructokinase II	0.214841	-0.121988	0.329947	-0.00686263	0.115133	62	71	76	71
c	Ent638_1722	e1722	CDS	2	1871480	1872349	870	-	o	conserved exported protein of unknown function	-0.144776	-1.14258	0.488888	-0.508917	0.633659	129	117	179	82
c	Ent638_1723	e1723	CDS	1	1872505	1872846	342	-	o	conserved exported protein of unknown function	-1.35346	0.584615	0.968593	2.9067	2.32209	8	1	14	20
c	ENT631788	ENT631788	CDS	-2	1873231	1873503	273	-	o	Hypothetical protein of unknown function	1.09976	-2.5028	1.2804	-2.32217	0.180635	2	3	5	1
c	Ent638_1724	thrS	CDS	3	1873650	1875578	1929	-	e	threonyl-tRNA synthetase	0.521338	-0.459504	0.429882	-0.55096	-0.0914558	1090	1563	1470	1064
c	Ent638_1725	infC	CDS	3	1875690	1876124	435	-	f	Bacterial translation initiation factor 3 (BIF-3)	-0.582331	0.257648	-0.454585	0.38539	0.12774	1329	841	941	1152
c	Ent638_1726	rpmI	CDS	3	1876221	1876418	198	-	s	50S ribosomal subunit protein L35	-0.776827	-0.63953	-0.633283	-0.495999	0.143527	523	268	315	187
c	Ent638_1727	rplT	CDS	1	1876471	1876827	357	-	s	50S ribosomal subunit protein L20	-0.853436	-0.126636	-0.627589	0.099209	0.225842	785	391	497	440
c	Ent638_1728	pheS	CDS	1	1877110	1878093	984	-	e	phenylalanine tRNA synthetase, alpha subunit	0.442133	-1.46363	0.509877	-1.39588	0.0677511	164	213	231	85
c	Ent638_1729	pheT	CDS	3	1878108	1880495	2388	-	e	phenylalanine tRNA synthetase, beta subunit	-0.323879	0.487501	-0.117664	0.693715	0.206213	505	400	465	653
c	Ent638_1730	ihfA	CDS	1	1880500	1880799	300	-	r	integration host factor (IHF), DNA-binding protein, alpha subunit	-0.39293	-1.19212	-0.599434	-1.39863	-0.206509	376	282	248	99
c	Ent638_1731	btuC	CDS	1	1880824	1881879	1056	-	t	vitamin B12 transporter subunit: membrane component of ABC superfamily	-0.162051	0.602166	-0.196756	0.567455	-0.0347136	31	27	26	42
c	Ent638_1732	btuE	CDS	3	1881912	1882463	552	-	pe	putative glutathione peroxidase	0.270607	-2.06934	0.397452	-1.94249	0.126844	108	131	142	34
c	Ent638_1733	btuD	CDS	2	1882463	1883218	756	-	t	Vitamin B12 import ATP-binding protein btuD (Vitamin B12-transporting ATPase)	0.18618	-1.14785	0.192939	-1.14109	0.00676262	63	72	72	32
c	Ent638_1734	nlpC	CDS	2	1883291	1883755	465	-	lp	putative peptidase lipoprotein	-0.135189	-1.62181	-0.158892	-1.64548	-0.023673	44	39	39	13
c	Ent638_1735	e1735	CDS	2	1884041	1884754	714	-	pe	Putative diguanylate cyclase/phosphodiesterase domain 1	0.0358222	-0.780341	0.0877613	-0.728383	0.0519575	26	27	28	17
c	Ent638_1736	e1736	CDS	3	1884816	1886258	1443	-	o	conserved protein of unknown function	0.0800914	0.767948	0.135291	0.823154	0.0552016	105	110	114	197
c	Ent638_1737	hmuV	CDS	-1	1886255	1887034	780	25	t	Hemin import ATP-binding protein hmuV	0.244181	3.11809	0.58525	3.45914	0.341058	13	14	19	165
c	Ent638_1738	hmuU	CDS	-3	1887027	1888019	993	25	t	Hemin ABC-transport system permease	-1.64367	7.01928	-1.64356	7.01942	0.000134096	8	2	1	344
c	Ent638_1739	hmuT	CDS	-1	1888019	1888840	822	25	t	ABC transporter, periplasmic hemin-binding protein hmuT precursor	-0.137348	6.52825	0.585254	7.25091	0.722636	7	3	11	1014
c	Ent638_1740	hmuS	CDS	-2	1888837	1889865	1029	25	t	Hemin transport protein hmuS	0.0723322	6.40165	0.884806	7.21413	0.812477	13	13	24	2030
c	Ent638_1741	hemR	CDS	-3	1889913	1891898	1986	25	rc	TonB-dependent heme/hemoglobin receptor family protein precursor	0.149091	7.18087	0.564178	7.59594	0.415068	15	16	22	3272
c	Ent638_1742	ydiE	CDS	-3	1891977	1892165	189	25	o	conserved hypothetical protein; putative hemin uptake protein	0	2.75458	31.0763	33.8309	31.0763	0	0	1	9
c	Ent638_1743	aroH	CDS	-2	1892335	1893408	1074	-	e	3-deoxy-D-arabino-heptulosonate-7-phosphate synthase, tryptophan repressible	0.0471528	-1.16814	0.932413	-0.282874	0.885262	91	93	172	77
c	Ent638_1744	e1744	CDS	-1	1893533	1894366	834	-	o	conserved protein of unknown function	0.122082	-0.687192	0.0372152	-0.772065	-0.0848561	64	69	65	41
c	Ent638_1745	pps	CDS	1	1894702	1897080	2379	-	e	phosphoenolpyruvate synthase	-0.150927	0.820169	-2.45836	-1.48727	-2.30744	2724	2449	495	876
c	Ent638_misc_RNA_22	emisc_RNA_22	misc_RNA	-1	1897159	1897266	108	-	NA	RprA	0	0	0	0	0	0	0	0	0
c	Ent638_1746	e1746	CDS	-1	1897451	1898566	1116	-	o	conserved membrane protein of unknown function	0.149549	1.20021	-0.0129042	1.03776	-0.162462	37	40	36	83
c	Ent638_1747	ydiJ	CDS	1	1898890	1901946	3057	-	pe	putative conserved FAD-linked oxidoreductase	-0.222784	0.774736	0.258342	1.25586	0.481127	290	247	347	595
c	Ent638_1748	ydiI	CDS	3	1901943	1902353	411	-	pe	putative esterase	0.0868416	-2.55286	0.44478	-2.19494	0.357941	32	34	44	8
c	Ent638_1749	e1749	CDS	2	1902449	1902643	195	-	o	conserved protein of unknown function	-0.192479	-32.8837	-0.192357	-32.8835	0.00014474	5	3	4	0
c	Ent638_1750	fdnG	CDS	1	1902805	1905855	3051	-	e	Formate dehydrogenase, nitrate-inducible, major subunit (Formate dehydrogenase-N subunit alpha) (FDH-N subunit alpha) (Anaerobic formate dehydrogenase major subunit)	0.85951	2.49904	0.387342	2.02688	-0.47215	52	94	66	384
c	Ent638_1751	fdnH	CDS	1	1905868	1906755	888	-	c	formate dehydrogenase-N, Fe-S (beta) subunit, nitrate-inducible	0.519586	0.257503	0.20192	-0.0601608	-0.317665	20	28	23	27
c	Ent638_1752	fdnI	CDS	2	1906748	1907386	639	-	c	formate dehydrogenase-N, cytochrome B556 (gamma) subunit, nitrate-inducible	0.367003	0.27435	-0.293451	-0.386108	-0.660469	12	16	10	13
c	Ent638_1753	fdhF.1	CDS	-3	1907448	1909598	2151	-	e	Formate dehydrogenase H (Formate-hydrogen-lyase-linked, selenocysteine-containing polypeptide) (Formate dehydrogenase-H alpha subunit) (FDH-H)	0.819773	3.86029	0.160764	3.20123	-0.659023	11	16	12	181
c	Ent638_1754	e1754	CDS	-1	1909802	1910080	279	-	o	conserved protein of unknown function	-1.34372	-1.97599	-1.48342	-2.11572	-0.139743	55	18	17	5
c	Ent638_1755	e1755	CDS	-1	1910117	1910437	321	-	o	Hypothetical protein of unknown function	-0.393277	-1.75413	-0.849583	-2.21044	-0.456315	51	39	29	8
c	Ent638_1756	e1756	CDS	-1	1910534	1910773	240	-	o	conserved protein of unknown function	-1.32173	-2.41533	-2.40911	-3.50271	-1.08739	27	8	5	1
c	Ent638_1757	e1757	CDS	3	1911081	1912337	1257	-	pe	Putative cyclic-di-GMP phosphodiesterase; blue-light sensing protein using FAD (BLUF)	0.71645	2.16963	0.836793	2.28996	0.120343	5	7	8	36
c	Ent638_1758	ycgE	CDS	3	1912524	1913261	738	-	r	Putative DNA-binding transcriptional regulator	0.0690064	-0.986114	0.100866	-0.95425	0.0318664	157	162	168	85
c	Ent638_1759	e1759	CDS	-3	1913292	1913564	273	-	o	conserved protein of unknown function	0.0789512	-0.91785	-0.454997	-1.45181	-0.533954	99	105	74	34
c	Ent638_1760	sufA	CDS	2	1913936	1914304	369	-	f	Fe-S cluster assembly protein	-0.201404	-0.817436	0.68617	0.0701145	0.887559	23	20	37	20
c	Ent638_1761	sufB	CDS	1	1914313	1915800	1488	-	pt	component of SufBCD complex	0.108706	1.29497	0.595349	1.78161	0.486649	111	119	167	411
c	Ent638_1762	sufC	CDS	2	1915817	1916563	747	-	t	component of SufBCD complex, ATP-binding component of ABC superfamily	0.270721	0.0188082	0.492138	0.240227	0.221418	53	63	75	76
c	Ent638_1763	sufD	CDS	3	1916538	1917809	1272	-	f	component of SufBCD complex	0.150125	0.798366	0.479719	1.12797	0.329608	91	101	126	221
c	Ent638_1764	sufS	CDS	2	1917806	1919026	1221	-	e	selenocysteine lyase, PLP-dependent	0.161848	1.08036	0.152302	1.07081	-0.00954486	90	98	100	209
c	Ent638_1765	sufE	CDS	1	1919041	1919457	417	-	c	sulfur acceptor protein	-0.0496043	-1.00028	0.162029	-0.788623	0.21164	20	18	22	11
c	Ent638_1766	e1766	CDS	3	1919556	1920569	1014	-	o	conserved exported protein of unknown function	0.191826	0.959848	0.257642	1.02567	0.0658284	56	64	67	131
c	Ent638_1767	lpp	CDS	-2	1920634	1920870	237	-	lp	murein lipoprotein	-0.248932	-0.163006	-0.349447	-0.263521	-0.100515	4184	3595	3363	3005
c	Ent638_1768	pykF	CDS	-1	1921178	1922599	1422	-	e	pyruvate kinase I	0.30131	-0.124764	1.69147	1.26539	1.39016	345	423	1113	1020
c	Ent638_1769	metB	CDS	-1	1922978	1924123	1146	-	e	Cystathionine gamma-synthase (CGS) (O-succinylhomoserine (thiol)-lyase)	-0.201421	0.92451	1.47674	2.60269	1.67818	7	6	20	40
c	Ent638_1770	cysK	CDS	-3	1924134	1925504	1371	-	e	Cysteine synthase	0.848278	2.40135	1.55283	3.10587	0.704536	5	5	14	77
c	Ent638_1771	metN.2	CDS	2	1925903	1926925	1023	-	t	Methionine import ATP-binding protein metN	-0.00784487	-0.103672	1.23216	1.13634	1.24001	180	179	424	389
c	Ent638_1772	metI.2	CDS	3	1926918	1927586	669	-	t	DL-methionine transporter subunit ; membrane component protein of ABC superfamily	0.254267	-1.90861	1.65041	-0.512462	1.39615	98	116	304	82
c	Ent638_1773	metQ.2	CDS	3	1927623	1928435	813	-	t	DL-methionine transporter subunit ; periplasmic-binding component of ABC superfamily	0.517911	-0.782767	1.32861	0.0279267	0.810695	435	621	1092	637
c	Ent638_1774	e1774	CDS	3	1928541	1928750	210	-	o	conserved protein of unknown function	1.11568	-33.3982	0.152279	-34.3616	-0.963418	6	12	2	0
c	Ent638_1775	e1775	CDS	2	1929035	1931530	2496	26	e	Outer membrane autotransporter barrel and heme utilization or adhesion domains	0.013922	0.775308	1.10942	1.87081	1.0955	140	141	302	514
c	Ent638_1776	glnP.1	CDS	-1	1931543	1932229	687	26	t	Glutamine transport system permease protein	0.514819	1.88424	0.893369	2.26276	0.378532	2	3	4	16
c	Ent638_1777	gltJ.1	CDS	-2	1932226	1933002	777	26	t	Glutamate/aspartate transport protein (ABC superfamily, membrane)	0.0997059	0.401798	1.58526	1.8874	1.48558	4	3	14	18
c	Ent638_1778	glnQ.1	CDS	-3	1933002	1933817	816	26	t	Glutamine transport ATP-binding protein glnQ	0.0826777	-0.652379	1.95723	1.22218	1.87456	6	5	22	13
c	Ent638_1779	e1779	CDS	-2	1933819	1934649	831	26	t	Amino acid ABC transporter, periplasmic amino acid-binding protein	0.472975	-2.32964	2.58527	-0.217337	2.11231	16	23	98	20
c	ENT631846	ENT631846	CDS	-2	1935283	1935423	141	26	o	conserved protein of unknown function	0.440763	-34.7202	0.251836	-34.9091	-0.188904	14	18	16	0
c	Ent638_1780	e1780	CDS	2	1935551	1936342	792	26	pe	Putative metal-dependent RNase, consists of a metallo-beta-lactamase domain and an RNA-binding KH domain	0.214352	-0.0152683	-0.0436513	-0.273277	-0.257999	33	39	32	31
c	Ent638_1781	cynT	CDS	2	1936415	1937050	636	26	e	Carbonic anhydrase 1 (Carbonate dehydratase 1)	-0.0996247	-0.661434	0.83136	0.269543	0.930973	114	104	200	128
c	Ent638_1782	e1782	CDS	-1	1937186	1938796	1611	-	o	conserved protein of unknown function	0.000191334	1.14341	-0.670635	0.472577	-0.670842	147	146	91	200
c	Ent638_R0045	eR0045	tRNA	-1	1938960	1939036	77	-	NA	tRNA-Val	0	0	0	0	0	0	0	0	0
c	Ent638_R0046	eR0046	tRNA	-1	1939041	1939117	77	-	NA	tRNA-Val	-29.076	0	-29.076	0	0	0	0	0	0
c	Ent638_1783	mdtK	CDS	-1	1939271	1940644	1374	-	t	multidrug efflux system transporter	-0.556346	1.55774	-0.303744	1.8104	0.252614	33	7	24	79
c	Ent638_1784	ribC	CDS	1	1940872	1941510	639	-	e	riboflavin synthase, alpha subunit	0.447643	-1.90932	0.771799	-1.58516	0.324155	99	135	168	44
c	ENT631853	ENT631853	CDS	-3	1941897	1942124	228	-	o	protein of unknown function	30.0762	0	0	-30.0762	-30.0762	0	0	0	0
c	Ent638_1785	e1785	CDS	1	1941970	1943247	1278	-	pt	Putative sugar-specific permease, SgaT/UlaA	2.37879	2.88583	1.48572	1.99271	-0.893094	1	6	4	35
c	Ent638_1786	cfa.1	CDS	-2	1943392	1944540	1149	-	e	cyclopropane fatty acyl phospholipid synthase (unsaturated-phospholipid methyltransferase)	-0.0523927	1.39523	1.20471	2.65233	1.2571	112	106	257	674
c	ENT631856	ENT631856	CDS	-3	1944612	1944776	165	-	pt	Putative ferrous iron transport protein A (feoA) (fragment)	-1.32175	-34.4339	1.03591	-32.0762	2.35768	6	2	13	0
c	Ent638_1787	ydhC	CDS	-2	1944838	1946037	1200	-	pt	putative transporter; MFS superfamily	0.301916	1.66099	0.0975904	1.45665	-0.204328	14	15	15	48
c	Ent638_1788	ydhB	CDS	2	1946150	1947061	912	-	pr	putative DNA-binding transcriptional regulator; LysR-type	-0.60383	0.761596	-0.139135	1.22627	0.464663	25	14	21	37
c	Ent638_1789	purR	CDS	-1	1947080	1948105	1026	-	r	DNA-binding transcriptional repressor, hypoxanthine-binding	-0.259376	-0.570973	-0.517559	-0.829154	-0.258183	168	140	117	78
c	Ent638_1790	ydhP	CDS	3	1948656	1949822	1167	-	pt	putative efflux protein; MFS family	0.45276	1.00524	1.77474	2.32721	1.32198	12	16	43	87
c	Ent638_1791	sodB	CDS	-3	1949859	1950440	582	-	e	superoxide dismutase, Fe	0.0363385	-2.09606	0.885823	-1.24655	0.849499	39	38	73	17
c	Ent638_1792	e1792	CDS	-1	1950563	1951333	771	-	pe	Putative cell wall-associated hydrolases (invasion-associated proteins)	0.0273727	-1.59396	0.246029	-1.37531	0.218656	70	71	82	26
c	Ent638_1793	ydhD	CDS	1	1951672	1952019	348	-	e	monothiol glutaredoxin	-0.28474	-1.40112	0.29607	-0.820316	0.580798	137	107	164	61
c	Ent638_1794	rnt	CDS	-3	1952064	1952738	675	-	e	ribonuclease T (RNase T)	-0.451608	-0.26678	-0.51951	-0.334713	-0.0679346	40	28	27	23
c	Ent638_1795	gloA	CDS	-2	1952836	1953243	408	-	e	glyoxalase I, Ni-dependent	-0.438878	-2.56414	0.0144682	-2.11079	0.453332	67	45	66	12
c	Ent638_1796	nemA	CDS	-2	1953343	1954440	1098	-	e	N-ethylmaleimide reductase, FMN-linked	0.0181499	-0.298308	0.828119	0.511666	0.809979	26	27	47	38
c	Ent638_1797	ydhM	CDS	-3	1954494	1955093	600	-	pr	putative DNA-binding transcriptional regulator	-0.622651	-1.0702	0.942955	0.495378	1.56559	25	16	49	23
c	Ent638_1798	e1798	CDS	-1	1955132	1956763	1632	-	pe	Putative metal dependent hydrolase	-1.39022	0.354389	2.50102	4.24561	3.89123	33	12	183	233
c	Ent638_1799	e1799	CDS	1	1956901	1957146	246	-	o	conserved protein of unknown function	0.787457	-2.5529	0.505549	-2.83479	-0.28187	20	35	27	5
c	Ent638_1800	ydhF	CDS	1	1957195	1958091	897	-	pe	putative oxidoreductase	-0.61327	-0.0356373	-1.04552	-0.467885	-0.432249	128	83	62	59
c	Ent638_1801	sodC	CDS	1	1958173	1958691	519	-	e	superoxide dismutase, Cu, Zn	-0.708388	-0.631635	0.237971	0.314757	0.946371	22	12	26	17
c	Ent638_1802	e1802	CDS	-3	1958670	1960703	2034	-	o	conserved membrane protein of unknown function	0.652337	4.3228	-0.392047	3.27837	-1.04442	13	21	10	211
c	Ent638_1803	ydhJ	CDS	-1	1960703	1961563	861	-	e	undecaprenyl pyrophosphate phosphatase	0.344153	0.419063	0.674899	0.749826	0.330766	17	22	27	36
c	Ent638_1804	e1804	CDS	-2	1961566	1961802	237	-	o	conserved protein of unknown function	1.01869	-2.77794	0.884826	-2.91184	-0.13387	13	24	23	3
c	Ent638_1805	slyA.1	CDS	1	1961983	1962423	441	-	r	DNA-binding transcriptional activator	-0.261894	-1.89642	-0.0474053	-1.68193	0.21448	92	72	87	23
c	Ent638_1806	e1806	CDS	-1	1962398	1963819	1422	-	e	Diguanylate cyclase (GGDEF domain)	0.0903659	2.38673	0.331498	2.6279	0.241156	10	10	13	66
c	Ent638_1807	slyB	CDS	-1	1964018	1964485	468	-	lp	putative outer membrane lipoprotein	0.0749232	-0.614766	-0.0217692	-0.711459	-0.0966897	174	185	172	108
c	Ent638_1808	anmK	CDS	1	1964740	1965864	1125	-	e	anhydro-N-acetylmuramic acid kinase	-0.251398	0.474829	0.348903	1.07515	0.600319	50	40	63	88
c	Ent638_1809	ydhA	CDS	1	1965916	1966284	369	-	lp	putative lipoprotein	0.54768	-2.11573	1.00026	-1.66315	0.452559	13	18	25	6
c	Ent638_1810	pdxH	CDS	1	1966342	1966998	657	-	e	pyridoxine 5'-phosphate oxidase	-0.314486	-0.890021	0.105128	-0.47041	0.419613	66	53	71	38
c	Ent638_1811	tyrS	CDS	3	1967124	1968398	1275	-	e	tyrosyl-tRNA synthetase	0.158165	-0.568343	-0.0730818	-0.799589	-0.231246	282	311	268	181
c	Ent638_1812	pdxY	CDS	3	1968462	1969322	861	-	e	pyridoxal kinase 2/pyridoxine kinase	-0.974793	0.13131	-0.356873	0.749276	0.617944	38	16	29	32
c	Ent638_1813	gst	CDS	-1	1969379	1969984	606	-	e	glutathionine S-transferase	-0.131479	-0.250844	-0.0153354	-0.134699	0.116145	308	280	306	254
c	Ent638_1814	ydgR	CDS	-3	1970094	1971602	1509	-	pt	putative oligopeptide transporter	-0.100408	2.13087	-0.016018	2.21524	0.08437	29	27	29	128
c	Ent638_1815	nth	CDS	-2	1972222	1972857	636	-	e	DNA glycosylase and apyrimidinic (AP) lyase (endonuclease III)	0.0213955	-0.257226	0.482662	0.203985	0.461218	22	20	30	27
c	Ent638_1816	rsxE	CDS	-3	1972854	1973540	687	-	pc	putative inner membrane NADH-quinone reductase	-0.0895512	-0.0962479	-0.199491	-0.206202	-0.109955	39	36	34	31
c	Ent638_1817	rsxG	CDS	-1	1973543	1974163	621	-	pe	putative oxidoreductase	0.0140845	-0.985653	-0.0715075	-1.07123	-0.0855816	34	34	32	17
c	Ent638_1818	rsxD	CDS	-1	1974173	1975225	1053	-	pe	putative inner membrane oxidoreductase	-0.312963	0.551925	-0.466513	0.398375	-0.153567	41	33	29	42
c	Ent638_1819	e1819	CDS	-1	1975226	1977247	2022	-	o	conserved protein of unknown function	0.0172538	0.76882	0.22516	0.976735	0.207918	140	139	163	280
c	Ent638_1820	rsxB	CDS	-3	1977240	1977818	579	-	pc	putative iron-sulfur protein	-0.354904	-0.589793	-0.477305	-0.71219	-0.122414	36	28	25	17
c	Ent638_1821	rsxA	CDS	-1	1977818	1978399	582	-	pm	putative inner membrane subunit of an electron transport system	-1.17616	-1.21602	-0.0650113	-0.10485	1.11116	38	15	34	15
c	Ent638_1822	ydgK	CDS	-3	1978476	1978916	441	-	pm	Putative conserved inner membrane protein	-0.381659	-1.14114	0.000276326	-0.759216	0.381919	14	11	14	6
c	Ent638_1823	ydgT	CDS	-3	1979004	1979315	312	-	r	Post-transcriptional regulator	0.162864	-2.70812	0.5489	-2.32206	0.386046	22	23	32	5
c	ENT631894	blr	CDS	-3	1979454	1979615	162	-	m	Beta-lactam resistance protein	-0.362406	-33.5357	0.289792	-32.8835	0.652217	5	2	7	0
c	Ent638_1824	ydgJ	CDS	3	1979826	1980866	1041	-	pe	putative oxidoreductase	-0.196419	0.137195	0.0603079	0.39393	0.256736	86	76	90	98
c	Ent638_1825	add	CDS	-2	1980901	1981899	999	-	e	adenosine deaminase	0.612012	-0.000228494	0.268356	-0.343898	-0.343683	47	71	55	56
c	Ent638_1826	malY	CDS	-1	1981997	1983169	1173	-	e	bifunctional beta-cystathionase, PLP-dependent and regulator of maltose regulon	-0.237958	1.66101	0.000296804	1.89928	0.238276	15	12	15	48
c	Ent638_1827	malX	CDS	-2	1983220	1984812	1593	-	t	fused maltose and glucose-specific PTS enzymes: IIB and IIC components	-0.313946	2.60304	-1.23786	1.67915	-0.923888	30	23	13	79
c	Ent638_1828	malI.1	CDS	1	1984990	1986018	1029	-	r	DNA-binding transcriptional repressor	0.0762151	0.188704	0.0196798	0.132177	-0.0565109	24	26	24	27
c	Ent638_1829	e1829	CDS	-2	1986085	1987629	1545	-	o	conserved hypothetical protein	-0.0559898	-0.255465	-0.43865	-0.638128	-0.382664	331	317	244	205
c	Ent638_1830	manA	CDS	-3	1987731	1988906	1176	-	e	mannose-6-phosphate isomerase	0.0600294	-1.04939	0.587786	-0.521637	0.527755	126	131	189	88
c	Ent638_1831	fumA	CDS	1	1989106	1990752	1647	-	e	fumarate hydratase (fumarase A), aerobic Class I	0.0753594	0.00439019	-1.60228	-1.67325	-1.67764	467	493	154	154
c	Ent638_1832	fumC	CDS	1	1990891	1992285	1395	-	e	fumarate hydratase (fumarase C),aerobic Class II	-0.112141	0.91024	-0.657865	0.364526	-0.545718	124	112	79	149
c	Ent638_1833	tus	CDS	-2	1992286	1993215	930	-	f	DNA replication terminus site-binding protein (Ter-binding protein)	-0.999902	0.39204	-0.584681	0.807326	0.41525	28	5	18	24
c	Ent638_1834	nikA	CDS	2	1993457	1995028	1572	-	t	nickel transporter subunit ; periplasmic-binding component of ABC superfamily	0.187789	3.08477	-0.040364	2.85664	-0.228152	12	12	11	99
c	Ent638_1835	nikB	CDS	1	1995028	1995972	945	-	t	nickel transporter subunit ; membrane component of ABC superfamily	0.459719	4.46731	-0.999716	3.00781	-1.45947	3	0	1	29
c	Ent638_1836	nikC	CDS	3	1995969	1996802	834	-	t	nickel transporter subunit ; membrane component of ABC superfamily	-0.414842	3.58467	-0.999713	2.99981	-0.584862	3	0	1	16
c	Ent638_1837	nikD	CDS	2	1996802	1997566	765	-	t	nickel transporter subunit ; ATP-binding component of ABC superfamily	-0.163304	0.796147	0.440875	1.40036	0.604213	9	8	12	22
c	Ent638_1838	nikE	CDS	1	1997563	1998369	807	-	t	nickel transporter subunit ; ATP-binding component of ABC superfamily	-0.22225	2.55432	-1.22212	1.5545	-0.99986	9	4	3	23
c	Ent638_1839	nikR	CDS	3	1998351	1998752	402	-	r	DNA-binding transcriptional repressor, Ni-binding	-0.0669103	-0.900798	0.348229	-0.485629	0.415181	7	7	7	5
c	Ent638_1840	rstB	CDS	-3	1998759	2000057	1299	-	r	sensory histidine kinase in two-component regulatory system with RstA	0.553503	0.786838	0.296925	0.530268	-0.256562	30	43	37	62
c	Ent638_1841	e1841	CDS	-2	2000083	2000505	423	27	pe	Putative lambdoid prophage Rac integrase (fragment)	0.957144	-0.479433	0.43637	-1.00022	-0.520805	6	11	6	6
c	Ent638_1842	borD	CDS	-3	2000739	2001029	291	27	m	Lipoprotein bor homolog from lambdoid prophage DLP12 precursor	0.273188	-4.5446	0.544592	-4.2732	0.271399	31	38	46	2
c	Ent638_1843	e1843	CDS	-2	2001217	2001651	435	27	o	Hypothetical protein of unknown function	-0.0487256	-1.45972	0.13779	-1.27318	0.186527	10	9	11	3
c	ENT631914	ENT631914	CDS	-3	2001582	2001815	234	-	o	Hypthetical protein of unknown function	0.15218	-32.8836	0.637703	-32.3981	0.485511	1	2	1	0
c	Ent638_1844	rstA	CDS	-2	2002192	2002908	717	-	r	DNA-binding response regulator in two-component regulatory system with RstB	0.0472246	-0.772033	0.799649	-0.0196021	0.752428	60	60	104	62
c	Ent638_1845	e1845	CDS	1	2003035	2003370	336	-	o	conserved membrane protein of unknown function	0.625853	-2.47422	0.514848	-2.58526	-0.111034	11	17	16	3
c	Ent638_1846	folM	CDS	-3	2003367	2004089	723	-	e	dihydrofolate reductase isozyme	0.331134	-2.43683	0.334727	-2.43323	0.00359764	108	133	134	24
c	Ent638_1847	ydgI	CDS	-2	2004130	2005512	1383	-	pt	putative arginine/ornithine antiporter transporter	0.0453348	0.383492	0.212853	0.551012	0.167532	42	43	48	63
c	Ent638_1848	e1848	CDS	-1	2005697	2006641	945	-	o	conserved exported protein of unknown function	0.401178	-1.05841	0.276039	-1.18356	-0.12514	188	246	227	109
c	Ent638_1849	pntA	CDS	2	2007176	2008705	1530	-	e	pyridine nucleotide transhydrogenase, alpha subunit	0.091104	-2.16368	0.092543	-2.16224	0.00144049	651	687	692	155
c	Ent638_1850	pntB	CDS	3	2008716	2010104	1389	-	e	pyridine nucleotide transhydrogenase, beta subunit	-0.418443	-1.40715	-0.321103	-1.30982	0.0973378	439	329	352	133
c	Ent638_1851	uspE	CDS	-2	2010166	2011116	951	-	cp	stress-induced protein	0.485326	-0.136127	0.301987	-0.319467	-0.183337	239	332	294	261
c	ENT631923	ENT631923	CDS	1	2011405	2011602	198	-	o	conserved exported protein of unknown function	0.409361	-4.62481	0.279012	-4.75517	-0.130343	20	27	24	1
c	Ent638_1852	e1852	CDS	2	2011739	2012041	303	-	o	conserved membrane protein of unknown function	0.000155377	-3.00032	0.497792	-2.50265	0.497664	11	10	15	2
c	Ent638_1853	fnr	CDS	-1	2012162	2012914	753	-	r	DNA-binding transcriptional dual regulator, global regulator of anaerobic growth	-0.195117	-0.799031	-0.429797	-1.03372	-0.234687	150	129	110	64
c	Ent638_1854	ogt	CDS	-1	2013098	2013610	513	-	e	O-6-alkylguanine-DNA:cysteine-protein methyltransferase	-0.74387	-1.33092	-0.690772	-1.27785	0.0530677	45	24	27	11
c	Ent638_1855	e1855	CDS	-3	2013621	2013887	267	-	t	putative p-aminobenzoyl-glutamate transporter-like protein (fragment)	32.8837	0	0	-32.8837	-32.8837	0	2	0	0
c	Ent638_1856	abgR	fCDS	2	2013926	2014144	219	-	r	fragment of DNA-binding transcriptional regulator (part 1)	29.0762	0	0	-29.0762	-29.0762	0	0	0	0
c	Ent638_1856	abgR.1	fCDS	1	2014120	2014518	399	-	r	fragment of DNA-binding transcriptional regulator (part 2)	0.13769	-1.00029	-0.15172	-1.28968	-0.289406	13	14	12	6
c	Ent638_1857	e1857	CDS	1	2014876	2015439	564	-	o	conserved protein of unknown function	0.415276	-1.98167	0.68211	-1.71484	0.266828	16	21	25	6
c	Ent638_1858	tcp	CDS	-2	2015509	2017167	1659	28	rc	Methyl-accepting chemotaxis citrate transducer (Citrate chemoreceptor protein)	0.437451	1.16962	-0.90436	-0.172184	-1.3418	107	145	57	128
c	Ent638_1859	ydbC	CDS	2	2017340	2018233	894	28	pe	Putative aldo/keto reductase, NAD(P)-binding	-0.580312	-0.241999	0.232943	0.571276	0.813266	53	35	63	53
c	Ent638_1860	e1860	CDS	-2	2018569	2019405	837	28	f	MltA-interacting MipA family protein precursor	0.15225	2.7723	0.000288272	2.62033	-0.151972	3	3	1	20
c	Ent638_1861	qseB	CDS	1	2019610	2020287	678	28	r	Transcriptional regulatory protein qseB	-0.143589	-1.14026	-0.20291	-1.19958	-0.0593078	45	40	39	18
c	Ent638_1862	e1862	CDS	3	2020287	2021675	1389	28	e	Integral membrane sensor signal transduction histidine kinase precursor	-0.473085	1.31862	-0.312512	1.47921	0.16057	39	27	31	79
c	Ent638_1863	e1863	CDS	2	2021738	2022160	423	28	o	conserved exported protein of unknown function	-0.414779	-1.09342	0.125824	-0.552836	0.540599	15	10	16	8
c	Ent638_1864	e1864	CDS	-2	2022190	2023443	1254	28	t	Major facilitator superfamily MFS_1	0.485723	1.01165	1.0003	1.5262	0.514577	15	19	29	60
c	Ent638_1865	e1865	CDS	-3	2023641	2024387	747	28	e	Alpha/beta hydrolase fold	0.510452	0.889542	0.0433485	0.422415	-0.467128	11	15	10	21
c	Ent638_1866	e1866	CDS	-1	2024786	2025220	435	28	o	conserved exported protein of unknown function	1.3628	-1.2413	0.893366	-1.71074	-0.469443	7	18	13	5
c	Ent638_1867	yadA	CDS	-1	2025344	2026606	1263	28	e	Autotransporter Adhesin/invasin-like protein	0.545658	1.82385	0.721568	1.99975	0.175902	12	18	20	72
c	ENT631941	ENT631941	CDS	-3	2026677	2026952	276	28	o	Hypothetical protein of unknown function	0	-2.0003	31.6613	29.661	31.6613	0	0	0	0
c	Ent638_1868	e1868	CDS	1	2027869	2028726	858	28	o	Hypothetical protein of unknown function	0.132132	-0.682882	0.4681	-0.346907	0.335987	63	67	85	52
c	Ent638_1869	e1869	CDS	-3	2028795	2029082	288	28	e	Antibiotic biosynthesis monooxygenase	0.0446243	-1.41531	-1.99972	-3.45965	-2.04436	9	10	1	1
c	Ent638_1870	e1870	CDS	-2	2029372	2030154	783	28	e	Pyrroline-5-carboxylate reductase	-0.80716	3.33957	-0.807073	3.33968	8.53729e-05	2	1	1	12
c	Ent638_1871	e1871	CDS	-3	2030247	2031704	1458	28	t	RND efflux system, outer membrane lipoprotein, NodT family precursor	-0.429739	1.37952	-0.224568	1.58469	0.205185	32	24	27	72
c	Ent638_1872	e1872	CDS	2	2031794	2032408	615	28	r	Transcriptional regulator, TetR family	-1.01645	-1.12062	-0.213826	-0.31799	0.802639	29	14	24	11
c	Ent638_1873	e1873	CDS	3	2032482	2033591	1110	28	t	Efflux transporter, RND family, MFP subunit precursor	1.32215	1.632	0.737241	1.04708	-0.584928	6	13	9	30
c	Ent638_1874	e1874	CDS	2	2033588	2036677	3090	28	t	RND efflux transporter	0.928699	5.75249	-0.70598	4.1178	-1.63468	10	17	6	339
c	Ent638_1875	e1875	CDS	-1	2036903	2037661	759	28	e	Antibiotic biosynthesis monooxygenase precursor	-0.700252	1.71021	-0.240727	2.16975	0.459523	4	2	1	12
c	Ent638_1876	yajO.2	CDS	-2	2037748	2038776	1029	28	e	aldoketo-oxidoreductase, NADP-binding	0.273229	-0.251866	0.796158	0.271067	0.522941	24	28	41	34
c	Ent638_1877	e1877	CDS	-3	2038821	2039099	279	28	o	conserved protein of unknown function	0.777848	-32.0763	0.192934	-32.6612	-0.58492	1	1	1	0
c	Ent638_1878	e1878	CDS	-3	2039115	2039690	576	28	e	NAD(P)H dehydrogenase (Quinone)	0.0642646	-1.10923	1.32221	0.148759	1.25796	7	4	19	9
c	Ent638_1879	e1879	CDS	3	2039829	2040728	900	28	t	Transcriptional regulator, LysR family	0.812526	-0.152343	1.28661	0.321764	0.474112	13	20	31	29
c	Ent638_1880	e1880	CDS	2	2041352	2042713	1362	28	o	conserved exported protein of unknown function	1.16818	0.984162	1.90839	1.72437	0.740217	27	59	100	200
c	Ent638_1881	e1881	CDS	2	2043161	2043472	312	28	o	conserved protein of unknown function	-0.736789	-3.83036	0.356423	-2.73713	1.09322	17	9	21	1
c	Ent638_1882	e1882	CDS	-1	2043608	2044516	909	28	r	Transcriptional regulator, LysR family	0.174077	-0.548131	0.542319	-0.179907	0.368242	42	45	60	41
c	Ent638_1883	e1883	CDS	2	2044682	2045245	564	28	o	conserved protein of unknown function	0.673465	-0.360869	0.491253	-0.54314	-0.18226	12	18	17	12
c	Ent638_1884	e1884	CDS	3	2045250	2045576	327	28	o	conserved protein of unknown function	0.722687	-3.32223	1.17022	-2.87469	0.44754	5	11	15	1
c	Ent638_1885	e1885	CDS	1	2045590	2046429	840	28	e	Beta-lactamase domain protein	-0.0479118	-0.211808	0.113949	-0.0499254	0.161879	20	19	21	19
c	Ent638_1886	e1886	CDS	-3	2046768	2046971	204	28	o	conserved protein of unknown function	31.0762	-31.0763	31.0763	-31.0762	8.69568e-05	0	0	1	0
c	Ent638_1887	yebG	CDS	-3	2047116	2047433	318	28	cp	Putative SOS regulon DNA damage-inducible protein	-0.262878	-1.49331	-0.658696	-1.88912	-0.395835	20	16	12	5
c	Ent638_1888	nit	CDS	-1	2047511	2048491	981	28	e	Nitrilase/cyanide hydratase and apolipoprotein N-acyltransferase (IAA production)	0.507272	1.65999	0.559698	1.71233	0.0523589	6	2	9	29
c	Ent638_1889	e1889	CDS	3	2048592	2049467	876	28	r	Transcriptional regulator, LysR family	-1.04166	0.357242	0.455973	1.85493	1.49767	12	2	16	21
c	Ent638_1890	marA	CDS	-1	2049500	2049862	363	28	r	DNA-binding transcriptional dual activator of multiple antibiotic resistance	0	0.999715	32.2462	33.2459	32.2462	0	0	3	6
c	Ent638_1891	mexE	CDS	1	2050198	2051373	1176	28	t	Efflux transporter, RND family, MFP subunit precursor	-0.362309	2.41961	0.454865	3.23677	0.81718	9	6	12	62
c	Ent638_1892	mexB.1	CDS	3	2051397	2054549	3153	28	t	Multidrug resistance protein mexB (Multidrug-efflux transporter mexB)	-0.601223	5.13846	-0.249706	5.48996	0.351487	15	9	11	434
c	Ent638_1893	e1893	CDS	-3	2054616	2055095	480	28	r	Transcriptional regulator, BadM/Rrf2 family	0.279261	-1.02673	-0.447189	-1.75322	-0.72649	25	29	18	9
c	Ent638_1894	e1894	CDS	-1	2055422	2055997	576	28	o	Conserved hypothetical protein with a possible Legume lectin, beta domain	1.95519	-2.13411	1.47115	-2.61817	-0.48407	19	73	52	12
c	Ent638_1895	e1895	CDS	1	2056090	2057016	927	28	pe	Putative hydrolase	2.54898	-1.47884	2.43149	-1.59635	-0.117506	44	302	279	100
[truncated: 2,545 more rows]
